# Supplementary material for: Risk factors for new-onset diabetes mellitus after living donor kidney transplantation in Korea - a retrospective single center study
Source: BMC Nephrol. 2016 Jul 29;17:106. doi: 10.1186/s12882-016-0321-8 (PMC4966790; doi:10.1186/s12882-016-0321-8)
Supplement: Additional file 1: — Supporting information file. Raw data of study population. (XLSX 185 kb) [file 12882_2016_321_MOESM1_ESM.xlsx]

## Sheet: data
Recipient												Donor
Number	Hight	Wt	Cause of ESRD	Type of Dialysis	Duration of Dialysis	DM	HTN	Hepatitis	Date of Transplantation	No of Transplant	cold ischemic time	Wt	Height	DM	HTN	Hepatitis	24hr Ccr	24hr protein	Creatinine	Fam hx of DM	DM(parent, both, sibling	NODAT	Diagnosis of NODAT(months)	NODAT (12months)	pre Glc		preMg	mg7days	Mg 1month	Mg 3month	Wt pre	wt-14d	wt-3m		Cr12	Cr36		eGFR 12m	eGFR 36m			FK_TDM_1m	FK_3		Cyclosporine_TDM_1	CS_3		Steroid_dose_1m	Steroid_total_1m
1	175	71	1	1	104	0	1	2	2010-01-04	1	14	70	158	0	0	0	111.8	211.6	0.6	1	3	1	12	1	82		2.91	999	999	999	73.5	65.7	64.9		1.2	0.94		54.3288	72.9875			7.8	6.5		999	999		10	2
2	164	60	3	4	0	0	1	0	2010-01-13	1	48	65	165	0	0	0	102.4	46.4	0.71	1	3	0		0	89		2.41	1.73	2.02	1.97	63	50	58.4		0.8	0.95		78.7142	63.9471			999	999		317	262		20	2
3	167	68	6	4	0	0	1	0	2010-01-14	1	22	55	155	0	1	0	110.7	81.4	0.6	0	0	0		0	85		1.51	2.14	2.05	999	68.2	66	69.7		1.4	1.77		41.7382	31.4342			11.8	12.9		999	999		12.5	2
4	185	80	4	1	120	0	1	0	2010-01-27	2	18	80	164	0	0	0	181	83.7	0.65	1	1	1	3	1	96		2.7	2.21	1.93	999	81.3	75.5			1.2	1.33		57.0671	50.394			6.5	6.6		999	999		15	2
5	175	64	3	2	26	0	1	0	2010-01-28	1	53	76	163	0	0	0	103.1	75.2	0.79	0	0	0		0	114		3.15	1.98	1.78	2.23	64.6	57	56.4		1.4	1.2		45.7291	55.0975			999	999		210	113		15	2
6	182	72	1	1	1	0	1	0	2010-02-03	1	49	65	170	0	0	0	130.9	83.2	1	0	0	1	3	1	95		1.87	1.8	1.94	2.01	69	66.5	66.6		1.2	1.17		52.8235	54.4654			7	5.2		999	999		20	1.3
7	161	59	6	1	14	0	1	0	2010-02-03	1	45	65	157	0	0	0	126.9	108.6	0.74	1	1	0		0	85		2.09	2.02	1.94	2.09	61.9	61.5			1	1		72.1453	72.1453			999	999		192	213		15	1.3
8	155	52	3	2	36	0	1	0	2010-02-11	1	52	63	173	0	0	0	109.9	85.9	0.92	0	0	0		0	127		1.85	999	1.88	1.65	52	44.5	37		1	1.09		77.9411	70.2292			999	999		134	270		20	1.3
9	168	71	1	1	2	0	1	0	2010-02-11	1	24	63	164	0	0	0	92.2	38.4	0.75	1	1	1	1	1	76		1.94	999	1.76	1.79	71	64	64.4		1.2	1.15		56.2709	59.2421			9	8.6		999	999		20	2
10	171	62	6	1	72	0	1	0	2010-02-17	1	40	70	174	0	0	0	119.9	69.4	1.05	1	1	0		0	84		2.03	999	1.74	1.79	60.8	55.5			1.4	1.3		51.1688	55.965			7.8	7.8		999	999		15	1.3
11	167	60	1	1	20	0	1	0	2010-02-22	1	30	61	164	0	0	0	148.7	75.6	0.65	0	0	0		0	107		2.35	999	1.74	1.82	62	61.3			0.9	0.77		72.7236	87.8187			9.3	6.5		999	999		15	1.3
12	158	54	7	1	2	0	1	0	2010-02-22	1	20	90	180	0	0	0	122.9	<92.0	1.2	0	0	0		0	86		2.21	999	999	999	54.5	57			0.8	0.72		84.4424	95.9138			999	999		99.1	105		10	1.3
13	184	86	4	4	0	0	1	0	2010-03-03	1	44	85	178	0	0	0	163.7	144.3	0.94	1	1	1	1	1	90		1.68	999	1.91	2.08	88	82.6	86		1.3	1.22		50.0155	54.0073			999	999		240	125		12.5	2
14	164	62	3	2	60	0	1	0	2010-03-08	1	35	70	171	0	0	0	129.5	69.9	0.81	1	1	0		0	103		2.32	1.86	999	999	65	56			0.7	1.45		115.822	48.0196			13	9.5		999	999		12.5	2
15	158	53	6	1	11	0	1	0	2010-03-10	1	22	68	169	0	0	0	90.8	78.5	0.98	0	0	0		0	114		1.8	1.92	999	999	53.3	47.5			0.8	0.9		92.5167	80.2374			6.9	3.6		999	999		12.5	2
16	141	39	7	1	108	0	1	0	2010-03-10	1	48	60	166	0	0	0	107	67.3	1.19	0	0	0		0	84		1.71	999	999	999	36.2	33			1.2	1.11		61.22	67.271			6.9	7.5		999	999		15	2
17	172	70	1	1	4	0	1	1	2010-03-15	1	38	63	165	0	0	0	106.9	80.6	0.72	0	0	0		0	107		3.37	999	999	999	70.4	67	74		1.5	1.61		37.8622	34.7575			999	999		134	202		12.5	2
18	169	64	3	1	1	0	1	0	2010-03-24	1	36	52	160	0	0	0	95.5	49.6	0.69	0	0	0		0	95		1.73	1.84	999	999	68.4	61			1	1.03		70.1478	67.6852			8.2	7.3		999	999		12.5	2
19	160	58	6	3	84	0	1	0	2010-03-25	1	36	68	161	0	0	0	180.6	130	0.65	0	0	0		0	71		2.01	999	999	999	59	56.5	57.5		0.7	0.66		109.492	111.632			9.1	6.1		999	999		15	2
20	162	59	3	1	3	0	1	0	2010-04-05	1	33	61	158	0	0	0	92	76.3	0.73	0	0	0		0	79		2.18	2.08	2.12	2.14	58.7	54.3	57		1.1	1.1		56.2612	56.2612			999	999		271	335		15	2
21	155	56	3	1	100	0	1	0	2010-04-07	1	29	71	170	0	0	0	125.9	61.6	1	1	1	0		0	83		1.59	2.63	1.85	1.97	57.6	57.2	47.5		0.9	0.89		75.3217	76.3461			13.1	7.2		999	999		15	2
22	159	58	6	1	3	0	1	0	2010-04-14	2	44	64	160	0	0	0	113.9	112.2	0.73	0	0	0		0	98		2.99	2.11	999	999	59.5	56.7			1.5	1.45		36.5555	38.0849			8.5	5.1		999	999		15	1.5
23	151	53	3	1	3	0	1	0	2010-04-19	1	35	57	158	0	0	0	114.3	54	0.59	0	0	0		0	83		3.03	1.81	1.64	999	53	50.7			0.9	0.9		83.6915	83.6915			7.1	9.3		999	999		15	2
24	175	70	4	4	0	0	1	0	2010-04-21	1	37	72	163	0	0	0	137.5	73	0.71	1	1	0		0	88		1.35	1.87	1.59	1.8	70.4	58.6			1.37	1.4		47.6067	46.3761			8.6	4		999	999		15	2
25	167	45	6	4	0	0	1	0	2010-04-29	1	39	70	176	0	0	0	140.1	63.8	0.82	0	0	0		0	87		2.04	2.25	1.96	1.99	45	42.2	50.2		0.9	1.05		86.0764	71.4407			999	999		50.2	106		12.5	1.8
26	163	70	4	1	123	0	1	0	2010-04-29	1	23	63	170	0	0	0	89.3	54.6	0.6	1	3	1	3	1	152		1.87	999	999	999	67.2	66			1.1	1.28		60.7809	50.6051			7.9	4.6		999	999		15	2
27	169	62	5	1	17	0	1	0	2010-05-06	1	21	59	166	0	0	0	101.2	100	0.83	1	2	0		0	100		2.19	999	2.01	1.68	64.9	55.3	55.5		1.7	1.36		39.6195	51.8887			6.8	8.1		999	999		20	2
28	171	54	7	1	1	0	1	1	2010-05-12	1	28	42	158	0	0	0	103.4	66.9	0.55	0	0	0		0	85		1.65	2.1	999	999	54	50.5	51		1.3	1.17		47.9512	54.4654			9	5.9		999	999		15	1.5
29	158	46	1	1	57	0	1	0	2010-05-13	1	42	80	172	0	0	0	87.8	80.1	0.95	1	1	0		0	86		1.6	1.82	1.61	1.76	42.7	41	43		1	1.75		73.6818	37.4565			3.3	8.6		999	999		15	2
30	177	75	3	1	14	0	1	0	2010-05-24	1	28	50	158	0	0	0	103.4	70.5	0.65	0	0	0		0	74		2.19	2.6	999	999	75	69.5	74.5		1.5	1.85		38.6686	30.0084			999	999		261	133		12.5	2
31	156	41	3	1	1	0	1	0	2010-05-26	1	57	70	168	0	0	0	132.1	150.4	0.93	0	0	0		0	64		2.26	1.93	1.69	1.83	44.7	41.4			0.6	0.5		115.188	122.309			5.8	7.6		999	999		20	2
32	163	54	3	1	98	0	1	0	2010-05-27	1	50	53	153	0	0	0	91	63.8	0.69	0	0	0		0	79		2.54	1.73	1.58	999	53.8	48.5			1.15	1.13		51.1169	52.2127			6.7	6.9		999	999		12.5	2.4
33	174	68	1	4	0	0	1	0	2010-05-31	2	49	57	157	0	0	0	100	100.7	0.73	0	0	0		0	81		2.14	2.01	999	999	68	61.2			1	0.6		73.1676	118.473			999	999		179	123		12.5	2
34	174	77	1	1	1	0	1	0	2010-06-09	1	35	73	158	0	0	0	124.2	154.9	0.66	0	0	1	3	1	104		1.95	999	999	999	77.5	75.7			1.7	1.38		36.4166	46.8596			9	8.8		999	999		15	2
35	167	59	6	2	3	0	1	0	2010-06-10	1	28	51	158	0	0	0	105.1	69.9	0.75	0	0	0		0	95		2.21	999	999	999	59.5	54.7			1.2	1.29		55.4859	50.8405			10.8	15.6		999	999		15	1.9
36	150	45	1	1	20	0	1	0	2010-06-14	1	30	70	148	0	0	0	127.9	80.4	0.74	0	0	0		0	82		2.67	2.15	2.17	999	45	40.4	42		0.8	0.79		78.7142	79.9204			999	999		191	90.1		12.5	2
37	174	77	4	1	24	0	1	0	2010-06-21	1	13	63	157	0	0	0	107.4	79.8	0.72	0	0	1	1	1	82		2.15	1.96	999	999	77.3	74			0.9	1.09		78.5658	62.3252			7.9	6.9		999	999		12.5	2
38	150	59	3	2	7	0	1	0	2010-06-30	1	10	57	155	0	0	0	115.5	92.1	0.71	0	0	1	1	1	120		2.88	2.07	999	999	59	54.5	56		0.85	0.85		77.9252	77.9252			8.2	5.8		999	999		12.5	1.95
39	162	51	6	4	0	0	1	0	2010-07-01	1	13	52	162	0	0	0	93.8	59.2	0.59	0	0	0		0	94		2.09	2.05	999	999	52	46	49		0.98	0.84		77.1117	92.9093			2	4.4		999	999		15	2
40	163	58	4	1	29	0	1	0	2010-07-05	1	35	63	165	0	0	0	144.4	86.4	0.6	1	3	1	1	1	93		2.7	999	1.66	1.58	50.9	50	52.6		0.8	0.92		81.528	68.853			999	999		273	159		20	2
41	181	68	1	1	1	0	1	0	2010-07-12	1	26	58	171	0	0	0	88.8	76.2	0.89	0	0	0		0	92		2.18	2.08	999	999	66	64.3	68		1.3	2.24		51.0807	26.4584			999	999		180	132		12.5	2
42	161	56	6	4	0	0	1	0	2010-07-14	1	51	75	160	0	0	0	100.7	85.8	0.68	0	0	0		0	77		2.26	1.77	999	999	58.4	51			1	0.92		72.6539	80.3599			3.4	9.7		999	999		12.5	1.95
43	170	68	6	4	0	0	1	0	2010-07-15	1	20	74	170	0	0	0	143.5	136.7	0.94	1	1	0		0	100		2.01	2.24	999	999	67	63			1.2	1.03		56.6676	68.1624			10.4	10.6		999	999		15	2
44	162	54	1	1	1	0	1	0	2010-07-21	1	49	64	156	0	0	0	80.6	40.3	0.67	1	1	0		0	82		2.31	1.73	999	999	54.5	49	51		1.19	1.43		58.4618	46.8174			5.4	4.8		999	999		20	2
45	148	61	3	2	46	0	1	0	2010-07-26	1	62	74	176	0	0	0	138.1	87.8	0.92	1	1	1	1	1	104		2.54	1.9	1.77	1.61	60	57.5	53.4		0.6	0.68		101.507	97.4118			3.6	6.4		999	999		15	2
46	170	60	3	2	6	0	1	0	2010-07-26	1	29	54	150	0	0	0	90.3	95.8	0.68	0	0	0		0	99		2.14	2.22	1.71	1.48	60	60	58.5		1.5	1.35		40.0509	45.4918			5.9	6.7		999	999		15	2.1
47	169	65	3	2	1	0	1	0	2010-07-28	1	46	63	167	0	0	0	121.4	96.6	0.81	0	0	0		0	82		1.99	2.27	999	999	64	60.5			1.4	1.2		43.2302	52.0866			999	999		262	239		10	2
48	171	84	3	2	32	0	1	1	2010-07-29	1	36	85	173	0	0	0	194.6	110	0.93	0	0	0		0	91		2.18	2.02	999	999	84.5	74.3			1.2	1.05		57.4693	67.538			4.2	9.2		999	999		20	2
49	172	84	3	1	41	0	1	0	2010-07-29	1	17	65	160	0	0	0	106.8	77	0.8	1	1	1	1	1	72		2.2	1.96	999	999	86	77.2	73		1.2	1.23		52.8235	51.2698			7.1	4.8		999	999		15	2.05
50	171	75	3	1	60	0	1	0	2010-08-02	1	35	65	165	0	0	0	114.2	79	0.61	0	0	0		0	83		2.87	2.14	999	999	77	72.6	75		1.3	1.35		47.2823	45.1733			9.8	8.2		999	999		15	2
51	162	64	3	1	3	0	1	0	2010-08-02	1	27	54	162	0	0	0	92.3	45.6	0.64	0	0	1	1	1	97		1.85	2.19	999	999	61	65	66		1.1	0.98		50.6346	58.2236			999	999		168	188		20	2
52	171	60	1	2	18	0	1	0	2010-08-04	2	23	62	170	0	0	0	126.7	74.1	1.15	0	0	0		0	98		2.7	2.41	999	999	60	56.3	52.7		1.1	1.2		55.8674	50.2889			9.8	2.8		999	999		20	2
53	179	79	3	4	0	0	1	0	2010-08-04	1	57	55	158	0	0	0	106.4	96.9	0.63	0	0	1	1	1	96		2.09	2.07	2.5	1.74	79	72	76.3		1.3	1.2		51.8034	57.0671			9.9	6.8		999	999		20	2
54	160	55	1	4	0	0	1	0	2010-08-11	1	39	54	159	0	0	0	102.4	80.6	0.66	1	1	0		0	97		2.12	1.71	999	999	56	53.5	57		1.16	1.04		58.2136	66.4295			8.7	10.7		999	999		15	2
55	165	73	3	1	12	0	1	0	2010-08-11	1	101	101	172	0	0	0	114.1	80.6	1.09	0	0	0		0	97		2.25	1.77	1.4	1.56	75	75.8	74		1	1		61.816	61.816			999	999		206	583		20	2
56	158	53	4	4	0	0	1	0	2010-08-12	1	58	70	164	0	0	0	121.5	97.9	0.61	0	0	1	1	1	128		2.49	1.66	1.47	1.64	53	49.5			0.9	0.78		72.7221	86.4576			4.7	7		999	999		20	2
57	173	63	6	1	72	0	1	0	2010-08-23	1	48	56	164	0	0	0	93.6	55.4	0.86	1	1	1	1	1	80		2.27	1.58	1.47	1.7	63.6	60	51		1.9	7.95		32.7418	5.80192			8	3.8		999	999		15	2
58	168	59	1	1	173	0	1	0	2010-09-15	1	44	58	165	0	0	0	106.3	63.8	0.95	0	0	0		0	86		2.51	999	1.93	1.72	60	55	59.2		1.15	1		57.6007	68.2042			999	999		216	265		20	1.5
59	166	65	6	2	17	0	1	1	2010-09-16	1	24	54	160	0	0	0	122.3	184.6	0.62	0	0	1	1	1	113		2.46	999	1.68	1.77	65	59	56.5		0.86	0.83		74.7038	77.9805			999	999		255	313		20	2
60	168	56	6	1	95	0	1	0	2010-10-06	1	50	63	164	0	0	0	111.7	78.1	0.83	0	0	0		0	87		2.46	999	999	999	55	51			0.87	7		80.7109	6.48765			6.2	5.9		999	999		15	2
61	169	66	3	1	24	0	1	0	2010-10-13	1	38	54	163	0	0	0	107.5	55.9	0.62	0	0	1	1	1	106		2.81	2.03	2.01	1.75	62	58.8	64		1.39	1.05		42.9981	60.3582			4.8	10.4		999	999		20	2
62	162	53	7	1	96	0	1	0	2010-10-14	2	40	53	161	0	0	0	112.2	84.2	0.69	0	0	0		0	81		2.24	2.24	1.42	1.72	53.5	53.6	53.8		1.14	1.17		63.3318	61.3739			5.2	6		999	999		20	2
63	164	69	6	2	12	0	1	0	2010-10-25	1	35	64	169	0	0	0	133.4	78	0.94	0	0	0		0	86		2.13	2.01	999	999	67	69.2	69		0.98	0.9		77.6553	86.0764			999	999		316	231		20	2
64	171	64	7	2	18	0	1	0	2010-10-27	1	10	73	174	0	0	0	121.6	117.6	1.02	0	0	0		0	93		3.03	2.09	999	999	60	57			1.27	1.53		53.6621	42.8425			7	7		999	999		12.5	2
65	149	62	6	1	60	0	1	0	2010-11-01	1	11	72	155	0	0	0	100.6	54.4	0.9	1	1	1	1	1	123		2.33	2.09	999	999	64.7	59.4			1.1	1.5		63.8431	43.8796			999	999		143	202		15	2
66	167	58	4	1	5	0	1	0	2010-11-01	1	14	162	53	0	0	0	81.5	58.1	0.81	0	0	0		0	84		1.86	1.73	1.85	1.87	58.3	51.6			1.43	1.43		40.6819	40.6819			9.8	3.8		999	999		12.5	2
67	160	62	3	2	24	0	1	0	2010-11-03	1	39	71	169	0	1	1	141.2	130.5	0.89	0	0	1	1	1	95		2.42	1.76	1.74	2.84	61	60.7	57.7		1.1	1.2		52.8133	47.5398			11.6	5.4		999	999		12.5	2
68	170	56	1	4	0	0	1	0	2010-11-04	1	56	65	160	0	0	0	100.4	79	0.72	0	0	0		0	86		1.69	1.84	999	999	53	53			1.5	1.7		41.4818	35.6565			999	999		224	234		12.5	2
69	173	63	6	1	96	0	1	1	2010-11-15	1	46	66	170	0	0	1	149.8	89.3	0.91	0	0	0		0	78		2.76	1.85	1.54	1.68	63.4	61.2	67		1.2	1.2		58.6933	58.6933			9.1	4.6		999	999		15	2
70	154	57	6	1	24	0	1	0	2010-11-15	1	34	60	155	0	0	0	128.3	79.5	0.75	0	0	1	1	1	91		2.07	1.84	1.67	1.56	59	55.6			1	0.7		64.0244	98.5421			6.4	5		999	999		20	2
71	161	54	3	1	2	0	1	0	2010-11-17	1	19	68	175	0	0	0	59.1	53.2	0.9	0	0	1	1	1	91		2.94	1.76	999	999	53	49	57		0.9	0.8		71.7075	82.6815			999	999		365	54.3		12.5	2
72	156	67	3	1	22	0	1	0	2010-11-22	1	12	63	165	0	0	0	155	72.8	0.75	0	0	1	3	1	96		2.58	2.31	2.04	1.7	68	65.5	57		1.1	1.2		60.3555	54.3288			999	999		184	92.3		12.5	2
73	153	45	3	1	15	0	1	0	2010-11-22	1	12	52	158	0	0	0	115.4	57.4	0.67	0	0	0		0	82		2.2	1.93	999	999	45	42.3	46.5		0.8	0.94		87.4609	71.9678			6.2	4.9		999	999		15	2
74	168	76	3	1	19	0	1	0	2010-11-29	1	37	68	165	0	0	0	147.4	52	0.55	0	0	1	3	1	75		2.21	999	1.62	1.75	77	74			1	1.3		63.5775	46.2963			999	999		165	211		15	2
75	162	49	1	1	30	0	1	0	2010-12-01	1	52	83	172	0	0	0	171.3	77	0.61	0	0	0		0	89		2.26	999	1.68	1.9	50	48.5	51.9		0.9	0.9		82.5239	82.5239			7	8.4		999	999		12.5	2
76	167	60	3	1	21	0	1	0	2010-12-08	2	68	81	163	0	0	0	121.5	92	1.31	0	0	0		0	150		2.09	999	999	999	58	49.4			1.4	1.34		38.9068	41.0228			7.1	2.6		999	999		15	2
77	171	63	6	1	30	0	1	0	2010-12-15	1	4	69	159	0	0	0	105.5	83.5	0.77	0	0	1	1	1	113		2.4	999	999	999	65	61.2			1.2	1.19		53.5709	54.1156			17.3	11.1		999	999		15	2
78	170	79	3	2	40	0	1	0	2010-12-16	1	20	90	182	0	0	0	123.9	58.3	0.94	1	3	0		0	95		2.75	999	999	999	83	75	71.2		1	0.8		64.9316	85.0394			999	999		305	85.9		15	2
79	177	53	7	1	72	0	1	0	2010-12-23	1		56	162	0	0	0	128	119.5	0.63	0	0	0		0	74		2.21	999	999	999	58	50.4	57		1.54	1.52		44.9635	45.6797			8.9	5.6		999	999		15	2
80	167	62	1	1	19	0	1	1	2010-12-29	1	59	58	160	0	0	1	134.8	71.7	0.74	0	0	0		0	98		2.52	999	999	999	61	64.5			1.25	1.86		59.5129	36.8073			999	999		166	205		15	2
81	172	65	3	1	10	0	1	0	2010-12-30	1	55	49	163	0	0	0	110.1	138	0.68	0	0	1	1	1	85		2.07	999	999	999	60	54.8			1.37	1.2		41.6585	48.8955			999	999		126	146		12.5	2
82	175	78	5	4	0	0	1	0	2010-01-21	1	22	48	164	0	0	0	83.5	49.2	0.59	0	0	0		0	95		2.05	999	999	999	78	73.6			1.3	1.25		52.1686	54.7019			8.9	9.1		999	999		12.5	2
83	162	56	6	1	72	0	1	2	2010-02-17	1	26	65	159	0	0	0	125.9	94.3	0.51	0	0	1	1	1	84		1.93	999	999	999	56	50.7			1.1	1.1		54.7024	54.7024			8.8	7.8		999	999		15	1.4
84	175	64	1	1	52	0	1	0	2010-02-25	1	33	67	161	0	0	0	144.8	100.8	0.67	0	0	0		0	88		2.03	999	1.76	1.78	64	57.5			1.5	1.6		42.3661	39.1861			9.3	9.1		999	999		15	1.4
85	160	46	1	1	1	0	1	0	2010-03-11	1	32	56	157	0	0	0	107	58.3	0.71	1	1	0		0	90		2.78	1.77	999	999	45	47.3			1	1		76.8537	76.8537			999	999		254	202		12.5	2
86	163	64	6	1	72	0	1	0	2010-03-17	2	34	62	171	0	0	0	151.7	168.7	0.63	0	0	0		0	90		2.21	999	999	999	65	66.4			0.7	0.74		107.965	100.949			4.6	6.1		999	999		12.5	2
87	158	50	1	1	4	0	1	0	2010-04-12	1	11	90	177	0	0	0	173.3	100	0.9	1	3	0		0	89		2.69	1.99	999	999	52	49.3			0.8	0.72		89.3236	101.458			999	999		188	125		15	2
88	172	53	1	2	12	0	1	0	2010-04-15	1		65	173	0	0	0	131.6	66	0.88	0	0	0		0	98		1.83	2.16	1.96	1.67	53	46.8	47.7		1	1		66.7819	66.7819			999	999		197	233		20	2
89	154	47	6	1	8	0	1	0	2010-04-15	1	19	67	165	0	0	0	126.4	102.6	0.86	1	1	0		0	94		2.15	1.58	2	1.71	47.5	46			1	1.09		73.1661	65.9267			7	11.6		999	999		20	2
90	149	60	7	1	5	0	1	0	2010-05-10	2	4	77	160	0	0	0	170.8	96.4	0.58	0	0	0		0	87		2.01	1.9	999	999	61.5	53.5			0.8	0.85		101.363	94.1994			5.5	4.7		999	999		15	2
91	163	67	6	1	30	0	1	0	2010-05-27	1	8	69	179	0	0	0	126	65.5	0.87	0	0	0		0	88		2.13	1.97	2.15	999	65	67.3			1	1.6		67.7254	38.3681			999	999		283	214		12.5	2
92	176	81	7	2	24	0	1	0	2010-06-07	1	29	50	165	0	0	0	97.2	70.5	0.91	0	0	0		0	94		2.33	1.88	1.4	1.63	85	75.5			1.3	2.4		57.5598	27.4285			14.2	7.5		999	999		12.5	2
93	156	50	1	1	30	0	1	0	2010-06-16	1	28	44	155	0	0	0	87.8	102.5	0.71	1	3	1	1	1	96		1.82	999	999	999	48	42.5			1.1	0.91		63.8431	80.2928			13.2	9.5		999	999		12.5	2
94	171	56	6	1	5	0	1	0	2010-06-21	1	8	46	153	0	0	0	82.7	86.8	0.75	0	0	0		0	84		1.95	1.82	999	999	56	53.5			1.3	1.05		51.8034	67.0653			999	999		288	58.5		12.5	2
95	161	52	6	1	3	0	1	0	2010-06-23	1	16	49	162	0	0	0	81.3	44.8	0.81	0	0	0		0	90		2.34	999	1.44	1.6	51	51			0.8	0.76		99.949	106.343			11.9	6.5		999	999		20	2
96	154	71	1	1	132	0	1	0	2010-06-24	1	59	62	169	0	0	0	136.8	115.6	0.83	0	0	1	1	1	88		2.3	999	999	999	72	72.5			0.7	0.62		88.0663	91.6538			14.4	8.8		999	999		15	2
97	168	59	1	1	34	0	1	0	2010-07-08	1	59	44	153	0	0	0	102.9	66	0.59	0	0	0		0	84		2.22	1.74	1.7	1.74	60	59.1	61.4		1.6	1.53		40.873	43.1445			999	999		214	281		15	2
98	172	73	4	1	9	0	1	0	2010-08-30	1	54	65	154	0	1	0	158.1	126.4	0.51	0	0	0		0	84		2.48	999	1.51	1.54	74	70.3			1.08	0.9		56.3237	70.2136			8.2	7.9		999	999		20	2
99	175	61	5	1	1	0	1	0	2010-10-20	2	66	62	158	0	0	0	114.6	74.9	0.5	0	0	0		0	87		1.62	2.14	1.65	1.75	64	56.2			1	1.12		71.6418	62.4686			999	9.2		365	999		20	2
100	168	68	6	1	5	0	1	0	2010-05-24	1	53	80	170	0	0	0	120.3	87.3	1.02	0	0	0		0	91		2.2	2.31	1.68	1.81	67	74	70		1.3	1.2		44.6984	49.2402			999	999		263	235		20	2
101	166	55	1	2	8	0	1	0	2009-01-05	1	18	55	164	0	0	0	91	74.9	0.92	0	0	1	1	1	92		3.08	999	1.75	1.93	56	56			1.3	1.21		55.1842	60.1845			999	999		379	208		20	2
102	161	57	1	1	12	0	1	0	2009-01-07	1	30	67	163	0	0	0	132.8	84.2	0.74	0	0	0		0	82		2.08	999	1.76	999	61	53			1	0.9		72.1453	81.9462			7.6	10.6		999	999		15	2
103	177	71	5	2	20	0	1	0	2009-01-07	1	26	72	155	0	0	0	129.4	88.2	0.64	0	0	0		0	75		2.28	999	999	999	66	64.8			1.5	1.3		41.4826	49.3177			999	999		338	235		15	2
104	166	70	4	1	120	0	1	0	2009-01-14	1	45	72	170	0	0	0	139.6	133.7	1	0	0	0		0	76		2.02	999	999	999	70	59.8			1.2	1		52.8235	65.8502			7.7	14.7		999	999		15	2
105	174	80	1	1	24	0	1	0	2009-01-15	1	17	87	171	0	0	0	162.2	75.4	0.9	1	1	0		0	96		1.92	999	999	999	83.4	77.2			1.1	1.12		67.0622	65.6171			9	12		999	999		12.5	2
106	150	40	1	1	6	0	1	0	2009-01-19	1	19	63	156	0	0	0	82.4	74.7	0.96	0	0	0		0	103		3.01	999	999	999	37.3	37.3			1	1.19		77.3955	62.7162			10.2	9.6		999	999		15	2
107	166	70	3	4	0	0	1	0	2009-01-28	1	37	56	163	0	0	0	105.3	95.6	0.62	1	2	1	6	1	91		1.9	1.58	1.59	2	69	67	74		1.2	1.05		53.5709	62.9566			999	999		299	187		0	1.2
108	158	50	1	2	27	0	1	0	2009-02-02	1	41	78	180	0	0	0	108.7	85.3	1.01	0	0	0		0	90		2.37	1.65	1.85	2.36	49.5	43.8	47		0.8	0.77		93.1689	97.5752			999	999		497	72.4		0	1
109	166	82	1	4	0	0	1	0	2009-02-04	1	26	76	173	0	0	0	122.4	66	0.8	0	0	1	3	1	84		2.08	1.92	1.61	1.98	83	80.6	73.9		1	1		71.1403	71.1403			999	999		234	172		12.5	2
110	150	54	1	4	0	0	1	0	2009-02-05	1	30	53	160	0	0	0	94.2	55	0.82	1	1	0		0	85		1.99	999	999	999	54	53			0.9	0.88		74.2709	76.3164			14.8	10.7		999	999		15	2
111	174	64	1	4	0	0	1	0	2009-02-05	1	30	83	175	0	0	0	156.4	90.2	0.83	0	0	0		0	100		2.44	2.16	1.87	1.99	64.5	61.8	64		1.5	1.13		37.0727	52.2127			999	999		299	181		0	1
112	163	58	6	4	0	0	1	0	2009-02-11	1	31	107	170	0	1	0	174.4	119.3	0.97	1	1	1	35	0	84		1.36	999	999	999	57	55.5	60		1	1.1		64.0257	57.0572			7.8	7.6		999	999		20	2
113	155	39	1	1	2	0	1	0	2009-02-18	1	27	74	174	0	0	0	92.5	71.9	1.08	0	0	1	2	1	84		2.02	999	999	999	38	35			1.4	1.55		51.1677	45.2433			6.9	8.1		999	999		12.5	2
114	165	60	1	1	17	0	1	0	2009-02-18	1	67	53	157	0	0	0	95.8	65.6	0.61	0	0	0		0	84		3.06	1.53	2	2.09	60	59.1	58.8		1.1	0.9		57.0572	72.7236			999	999		60.4	118		5	1.7
115	152	41	7	3	96	0	1	0	2009-02-23	1	29	48	167	0	0	0	91.9	92	0.57	0	0	0		0	75		2.09	999	999	999	43	41.6			1.3	1.24		51.4397	54.464			999	999		274	177		12.5	2
116	169	68	6	2	36	0	1	1	2009-02-26	1	13	58	160	0	0	0	155.4	<110.4	0.56	0	0	1	4	1	88		1.92	999	999	999	67	58			1.4	1.22		45.7291	54.0073			11.8	9.1		999	999		15	2
117	168	67	1	1	39	0	1	0	2009-03-02	1	30	90	173	0	0	0	144.5	186.4	0.88	0	0	0		0	82		2.11	2.02	1.95	1.93	66	63.5	68		1.4	1.34		48.7136	51.3628			999	999		205	146		0	1.2
118	158	64	1	1	14	0	1	0	2009-03-05	2		76	173	0	0	0	117	<104.0	0.98	0	0	0		0	114		1.82	1.8	1.85	999	67	65	56.6		1	1.06		61.816	57.611			999	999		272	285		12.5	2
119	162	54	3	1	4	0	1	0	2009-03-09	1	49	56	153	0	1	0	86.5	62.2	0.78	0	0	0		0	97		2.33	2.24	2.01	2.67	55	56.8	58		1.2	1.14		60.3646	64.2266			999	999		253	100		12.5	2
120	169	74	1	4	0	0	1	0	2009-03-11	1	43	60	150	0	0	0	91.5	78.1	0.77	0	0	0		0	82		2.37	1.84	2.14	2.29	74	70.8	72		1.7	1.5		37.7184	43.8805			999	999		146	227		20	2.1
121	169	55	6	1	9	0	1	1	2009-03-16	1	20	56	153	0	0	0	127.3	73.8	0.67	0	0	0		0	77		2.26	1.84	1.76	1.7	56	54	54.4		1.1	1.5		64.7477	44.5014			11.1	14.7		999	999		12.5	2
122	144	41	6	1	1	0	1	0	2009-03-16	1	79	80	175	0	0	0	124	55.9	0.92	0	0	0		0	93		1.8	999	999	999	45	41	41		0.9	0.76		77.4681	95.0383			16.5	7.8		999	999		12.5	2
123	180	56	1	1	56	0	1	0	2009-03-18	1	28	62	152	0	0	0	111.4	73.8	0.52	0	0	0		0	77		2.53	1.84	2.29	2.38	51	51	57		1.4	1.3		44.7755	48.9725			999	999		100	72.2		0	1.3
124	181	104	6	1	1	0	1	0	2009-03-19	1	43	65	160	0	0	0	103.9	89.6	0.65	0	0	1	1	1	86		2.09	999	999	999	100	99.5			1.5	1.46		46.4171	47.959			11.3	9.1		999	999		15	2
125	165	61	1	1	3	0	1	0	2009-03-19	1	61	73	173	0	0	0	126.7	99	1.05	0	0	0		0	83		2.81	999	999	999	60	58.5			1.1	1.05		58.682	62.077			999	999		157	153		15	2
126	173	53	7	4	0	0	1	0	2009-03-23	1	65	59	151	0	0	0	98.5	88.8	0.71	0	0	0		0	94		1.98	999	2.28	2.24	53	51.5	57		1.5	1.75		46.0922	38.255			11.2	7.2		999	999		15	2
127	179	84	1	1	1	0	1	0	2009-03-25	1	31	78	165	0	0	0	172.4	148.3	0.6	0	0	0		0	81		2.14	999	1.96	999	83	83.5	78.5		1.2	1.1		55.0975	61.2094			999	999		127	134		12.5	2
128	163	50	1	4	0	0	1	0	2009-03-30	2	17	72	170	0	0	0	126.3	96.4	0.89	0	0	0		0	84		1.78	999	999	999	50	43.5			0.9	0.9		84.2815	84.2815			999	999		199	144		12.5	2
129	164	48	1	1	44	0	1	0	2009-04-08	1	18	56	158	0	0	0	83.3	56.8	0.77	0	0	0		0	74		1.85	999	999	999	48.5	45.8	51		0.9	0.63		83.6915	117.406			7.1	3.8		999	999		15	2
130	154	54	6	1	20	0	1	0	2009-04-13	1	70	63	162	0	0	0	86.2	72.6	0.73	0	0	0		0	95		2.01	999	1.71	1.62	54	54.3	56.5		0.6	1.49		106.623	40.6599			999	999		187	265		12.5	2
131	176	89	1	1	14	0	1	0	2009-04-15	1	32	80	176	0	0	0	122.9	69.1	0.88	0	0	1	1	1	102		1.98	999	1.67	999	89	84	81.3		1.2	1.4		53.5709	44.4621			999	999		211	192		12.5	2
132	156	60	3	2	48	0	1	0	2009-04-16	1	21	66	160	0	0	0	121.1	51.9	1	0	0	0		0	112		1.93	999	1.55	999	65	60	58.6		0.8	0.8		84.4424	84.4424			14.6	5.2		999	999		12.5	2
133	162	55	6	4	0	0	1	0	2009-04-20	2	23	66	170	0	0	0	118.4	74.9	1.03	0	0	0		0	85		1.94	999	999	999	55	55			1.1	1.8		59.0956	32.5818			9.7	6.9		999	999		12.5	2
134	169	61	3	1	30	0	1	0	2009-04-20	1	29	61	164	0	0	0	110.3	<80.0	0.82	0	0	0		0	97		2.41	999	2.12	999	62	61.9	61.5		1.2	1.2		52.0866	52.0866			999	999		127	169		12.5	1.9
135	177	104	6	2	32	0	1	1	2009-04-27	1	28	57	158	0	0	0	146.2	96.7	0.57	0	0	1	2	1	94		2.36	999	1.83	1.78	105	99			1.1	1.2		60.3555	54.3288			11.5	7.3		999	999		15	2
136	163	49	6	1	1	0	1	0	2009-04-27	1	33	56	158	0	0	0	109.5	58.7	0.7	0	0	0		0	87		2.14	999	999	999	48	45	48.8		0.9	0.82		76.3874	85.4869			4.8	6.6		999	999		12.5	2
137	179	78	6	4	0	0	1	0	2009-04-29	1		94	172	0	0	0	183.9	<117.6	0.84	1	1	0		0	100		1.62	999	999	999	78	73	75		1	1.2		70.1478	56.2709			5.5	7.6		999	999		12.5	2
138	161	58	1	1	1	0	1	0	2009-05-04	1	27	67	170	0	0	0	128.4	99.8	0.99	1	3	0		0	96		2.12	999	1.85	2	57	59.1			0.9	0.93		83.1056	79.8755			999	999		237	268		20	2.21
139	174	60	6	4	0	0	1	0	2009-05-11	1	59	63	167	0	0	0	153.6	<65.6	0.63	0	0	0		0	83		1.4	999	999	999	59	59.8			1.2	1.28		56.6676	52.4141			11.2	10.2		999	999		12.5	1.85
140	168	66	6	1	60	0	1	0	2009-05-14	1	23	64	168	0	0	0	170.5	121.2	0.74	0	0	0		0	77		1.95	999	2.49	999	63	68.5	68		0.9	0.95		80.239	75.1618			999	999		66	222		15	2
141	170	69	3	1	26	0	1	0	2009-05-25	1	17	78	175	0	0	0	112.4	79	1.05	1	3	1	1	1	132		1.99	999	999	999	70	64.5			1.3	1.29		48.2893	48.7422			12.7	9.2		999	999		15	2
142	171	69	7	1	33	0	1	0	2009-05-28	1	56	63	164	0	0	0	118	97.2	0.89	0	0	0		0	73		2.17	999	999	999	70	63	64.8		1.1	1.13		56.6578	54.8443			7.6	8.3		999	999		15	2
143	179	66	1	1	6	0	1	0	2009-05-28	1	26	69	164	0	0	0	142.9	107.9	0.58	0	0	0		0	113		1.94	999	2.07	1.77	70	63			1.3	1.3		54.7979	54.7979			5.6	7.3		999	999		15	2
144	171	60	4	1	108	0	1	0	2009-06-08	1	37	54	152	0	0	0	109	81.7	0.61	0	0	0		0	72		2.11	999	999	999	61	55	58.5		1.6			41.1611	#DIV/0!			7.4	6.6		999	999		12.5	2
145	170	80	3	3	18	0	1	0	2009-06-15	1	9	80	171	0	0	0	101.1	67.1	0.73	0	0	0		0	74		2.1	999	999	999	80	80.5	81.6		1.6	1.36		40.873	49.7472			999	999		272	330		15	2
146	156	51	7	3	96	0	1	0	2009-06-18	1	32	63	163	0	0	0	124.8	70.9	0.9	0	0	0		0	77		2.4	999	999	999	50	46.5	46.4		0.6	0.96		120.147	77.9552			999	999		145	142		15	1.4
147	161	56	3	1	104	0	1	0	2009-06-22	1	24	84	176	0	0	0	145.3	75.6	0.91	0	0	0		0	97		2.31	999	999	999	57	55			0.8	0.8		89.3236	89.3236			7.3	7.7		999	999		12.5	2
148	162	52	6	2	24	0	1	0	2009-06-24	1	22	68	180	0	0	0	122.9	72.2	1.02	1	1	1	1	1	115		1.74	999	2.08	1.72	53	47.5			0.8	0.8		88.6984	88.6984			4.5	4.4		999	999		15	2
149	162	55	1	1	3	0	1	0	2009-06-25	2	49	51	153	0	0	0	107.5	<122.4	0.61	0	0	0		0	96		1.85	999	2.15	1.65	54.7	50.9	54		1.1	1.27		55.8674	46.9573			9.9	6.9		999	999		20	2
150	171	55	1	1	1	0	1	0	2009-07-02	1	43	62	164	0	0	0	103.5	<127.2	0.9	0	0	0		0	95		1.73	999	999	999	55.6	56	60.6		1.7	1.4		37.9843	48.0339			999	999		278	180		15	2.6
151	171	70	1	1	1	0	1	0	2009-07-16	1	43	64	170	0	0	0	92.1	61.2	1.16	0	0	0		0	94		2.19	999	1.59	999	70	70.4	75.7		1.1	1.14		57.8645	55.4189			999	999		263	159		20	2
152	168	75	1	2	4	0	1	0	2009-07-20	1	57	74	169	0	0	0	237.2	101.4	0.7	0	0	0		0	101		2.11	999	999	999	74.5	68	70		0.9	0.73		70.2136	90.4364			999	999		264	348		15	2.6
153	158	53	1	1	1	0	1	0	2009-07-22	1	37	68	175	0	0	0	136.1	94.3	0.9	1	1	1	1	1	107		1.72	999	999	999	48.8	46.5			0.7	0.7		104.973	104.973			8.3	8.4		999	999		15	2.6
154	171	67	3	2	48	0	1	0	2009-07-23	1	37	71	176	0	0	0	142.9	<54.4	0.91	0	0	0		0	78		2.16	999	1.67	1.84	71	64.5	64.1		1	1		60.9536	60.9536			999	999		371	228		20	2.6
155	166	50	1	1	60	0	1	0	2009-07-27	1	76	55	163	0	0	0	110.3	82.6	1.03	0	0	0		0	65		2.5	999	1.87	1.93	50	46.3	48.5		1.1	0.92		68.9719	85.6044			999	999		413	281		15	2.6
156	166	56	6	1	16	0	1	0	2009-07-27	1	50	57	168	0	0	0	133.8	74.1	0.77	0	0	0		0	86		1.97	999	1.91	1.84	55	53.5	56.7		1.2	1.34		51.722	45.2622			999	999		233	227		20	2
157	157	44	7	4	0	0	1	0	2009-07-29	1	17	75	182	0	0	0	128	131.3	0.88	0	0	0		0	83		1.73	999	1.91	1.88	44.2	45.8	50		1	1.18		68.6836	56.2273			8.3	7.8		999	999		20	2
158	165	51	6	1	0.4	0	1	0	2009-07-30	1	41	58	167	0	0	0	115	68.9	0.59	1	1	0		0	92		1.6	999	1.99	2.2	51	50.7	62		0.7	0.83		116.638	94.9288			999	999		230	235		15	2
159	154	47	6	1	7	0	1	0	2009-08-05	1	46	70	177	0	0	0	124	101.2	0.99	0	0	0		0	82		1.74	999	1.81	1.69	46	43			0.8	0.8		94.4871	94.4871			12.5	5.1		999	999		15	2
160	168	71	1	1	8	0	1	0	2009-08-06	1	38	76	183	0	0	0	98.4	76.1	1.09	1	3	0		0	95		2.14	999	999	999	74	66			1.2	1.2		51.722	51.722			13.1	8.3		999	999		15	2
161	170	64	7	4	0	0	1	0	2009-08-20	1	24	75	178	0	0	0	138.8	112.5	0.79	0	0	0		0	102		1.75	999	999	999	61	62.1	64		1.6	1.2		45.4139	64.3042			7	8.1		999	999		15	2
162	174	77	6	1	27	0	1	0	2009-08-20	1	115	57	160	0	0	0	122.6	<67.2	0.53	0	0	0		0	80		1.97	999	999	999	78	78.8			1.2	1.12		55.0975	59.8904			12.2	9.6		999	999		15	2
163	180	75	6	4	0	0	1	0	2009-08-24	1	22	90	176	0	0	0	147.7	92.3	0.98	1	1	0		0	86		1.88	999	1.73	1.77	78	69			1.3	1.18		51.4408	57.8308			10.3	9.1		999	999		15	2
164	161	54	3	4	0	0	1	0	2009-08-26	1	50	71	176	0	0	0	99.9	64.2	0.81	0	0	0		0	88		1.91	999	999	999	54.9	51.6			1	0.88		69.1678	80.728			999	999		169	125		12.5	2
165	177	84	3	1	18	0	1	0	2009-09-07	1	36	68	176	0	0	0	118.5	85.5	0.92	0	0	1	3	1	75		2.26	999	999	999	84.4	79.2	86		1.3	1.59		52.9067	41.4743			7.7	16.7		999	999		15	1.5
166	176	68	6	1	2	0	1	0	2009-09-09	1	32	60	171	0	0	0	98.2	<100.0	0.86	1	3	0		0	78		2.04	999	999	999	69.6	62	71		1.4	1.25		48.0339	55.0875			13.2	16.4		999	999		15	1.85
167	162	60	6	4	0	0	1	0	2009-09-17	1	39	58	167	0	0	0	135.9	<85.0	0.64	0	0	1	1	1	108		1.77	999	999	999	59	59.8	60.5		0.9			68.2668				8.4	6.6		999	999		15	1.5
168	150	54	1	2	27	0	1	0	2009-09-23	1	18	57	155	0	0	0	106.1	68.6	0.74	1	2	0		0	120		1.85	999	999	999	53	51.5			1	0.73		63.5762	93.0117			999	999		193	173		15	2
169	161	71	6	4	0	0	1	0	2009-09-28	3	130	60	157	0	0	0	112.8	86.9	0.68	0	0	1	1	1	87		1.93	1.46	2.26	999	73	66.7	58.4		1	1		61.3832	61.3832			7.9	6.6		999	999		20	1.5
170	181	65	1	1	1	0	1	0	2009-09-30	1	128	72	167	0	0	0	135.1	87.2	0.92	0	0	0		0	99		1.65	2.18	1.62	999	64	62			1.5	1.6		46.0922	42.6325			8.1	7.8		999	999		15	1.5
171	158	47	3	1	6	0	1	0	2009-09-30	1	22	83	172	0	0	0	137.1	110.9	0.98	0	0	0		0	69		1.88	1.79	999	999	48	45.4			0.8	0.9		94.4871	81.9462			999	999		369	203		15	1.5
172	162	45	1	4	0	0	1	0	2009-10-22	1	58	66	172	0	0	0	141.1	83.7	0.99	0	0	0		0	92		1.94	1.82	999	999	47	47.5			0.8	0.8		99.2494	99.2494			999	999		389	167		15	2
173	175	61	1	1	27	0	1	0	2009-10-28	1	50	83	180	0	0	0	116	76	0.96	0	0	0		0	79		2.13	2.11	999	999	64.5	63.1			1.5	1.27		40.0509	48.9788			8.7	7.2		999	999		12.5	2
174	164	68	3	1	6	0	1	0	2009-10-29	1	49	56	153	0	0	0	127.8	221.6	0.84	0	0	0		0	91		2.31	1.92	1.85	1.9	68	68			1	0.96		60.9523	64.036			10.7	8.4		999	999		12.5	2
175	165	65	1	4	0	0	1	0	2009-11-09	1	34	50	165	0	0	0	102.1	<76.8	0.94	0	0	0	6	1	85		1.79	1.79	999	999	65.5	60.4			1.4	1.42		42.3287	41.609			999	999		192	273		15	2
176	165	68	6	1	2	0	1	0	2009-11-18	1	30	72	176	0	0	0	89.5	104.6	1.3	0	0	0		0	91		1.69	2.32	2.01	1.92	66	66			1.2	1.4		58.2824	48.3726			6.3	7.6		999	999		15	2
177	175	63	6	1	3	0	1	0	2009-11-19	1	31	45	156	0	0	0	72.5	<96.0	0.68	1	1	0		0	103		1.84	1.98	2.47	1.97	63	61.2			1.5	1.24		45.4492	57.2102			5.8	5.3		999	999		12.5	2
178	158	42	6	1	6	0	1	0	2009-11-25	1	25	53	54	0	0	0	93.1	60.1	0.97	0	0	0		0	90		2.01	999	999	999	42.5	42.5	45		1.4			51.1677	#DIV/0!			999	999		268	119		15	2
179	161	52	6	1	72	0	1	0	2009-11-26	1	18	72	173	0	0	0	119.2	<104.0	1	0	0	0		0	65		2.09	999	999	999	51.4	54			0.8	0.86		89.9533	82.4222			999	999		327	157		12.5	2
180	159	65	6	2	12	0	1	0	2009-11-30	1	29	70	165	0	0	0	112.9	99.2	0.8	0	0	1	1	1	113		2.21	2.03	2.03	1.86	65	57	59		0.7	0.71		99.9363	98.2371			999	999		174	129		12.5	2
181	184	76	6	3	62	0	1	0	2009-12-02	1	29	59	165	0	1	0	123.4	109.3	0.58	1	1	0		0	77		2.59	999	2.13	1.85	77	81	81		1.6	1.39		42.933	50.8941			13.2	11		999	999		20	2
182	150	52	4	3	4	0	1	0	2009-12-02	1	28	62	157	0	0	0	107.6	90.4	0.65	1	1	0		0	92		1.69	999	2.01	1.92	51.5	47			0.9	0.85		73.751	79.0277			999	999		344	238		20	2
183	175	62	6	1	33	0	1	0	2009-12-03	1	51	80	180	0	0	0	115.3	84.1	0.99	0	0	0		0	97		2.07	999	999	999	63	64			1.2	1.35		55.4859	48.1215			999	6.1		289	999		12.5	2
184	162	52	6	1	3	0	1	0	2009-12-16	2	24	61	159	0	0	0	96.3	137.6	0.71	0	0	0		0	95		1.66	999	999	999	52	48			1.1	1.19		64.7463	58.8739			4.7	9.7		999	999		15	2
185	155	70	3	1	34	0	1	0	2009-12-17	1	21	52	159	0	0	0	84.2	<93.6	0.5	0	0	0		0	85		2.3	999	999	999	69	66.5			0.9	1		76.9258	67.7254			7.9	7.9		999	999		15	2
186	156	47	3	4	0	0	1	0	2009-12-23	1	25	68	169	0	0	0	119.3	66.6	0.91	0	0	0		0	94		1.41	999	999	999	46	41.6	39.8		1.1	1.08		56.6567	57.9276			11.5	8.8		999	999		12.5	2
187	165	53	6	4	0	0	1	0	2009-12-24	1	22	54	157	0	0	0	109.4	<60.0	0.62	0	0	0		0	99		1.69	999	999	999	52	54			0.9	1.12		75.3217	57.8222			999	999		246	322		15	2
188	171	58	1	3	42	0	1	1	2009-12-28	1	15	50	158	0	0	0	83.9	77	0.78	0	0	0		0	93		2.19	999	999	999	58.5	57			1	1.03		67.7268	65.3492			10.5	12.8		999	999		12.5	2
189	165	52	5	4	0	0	1	0	2009-12-28	1	25	82	167	0	1	0	129.1	57.8	0.99	0	0	1	1	1	83		1.63	999	999	999	52	49.5	55.5		1.5	1.47		47.0738	48.2378			999	999		82.4	119		15	2
190	158	66	3	4	0	0	1	0	2009-12-30	1		73	180	0	0	0	134	83.2	0.86	0	0	0		0	91		2.15	2.01	1.81	1.86	63.6	63.3			1	1.1		64.9302	57.8633			7.2	12		999	999		15	2
191	172	77	7	2	7	0	1	0	2009-12-31	1	46	86	180	0	0	0	108.8	69.6	1	0	0	0		0	83		2.2	999	999	999	80.7	74			1.1	1.48		51.713	36.1241			999	999		176	89.4		15	2
192	156	44	1	1	3	0	0	0	2009-02-09	1	27	60	161	0	0	0	84	77.8	0.79	0	0	1	1	1	107		2.02	999	2	1.85	45	44.8			1	1.04		58.4367	55.7304			6.5	8.1		999	999		20	2
193	152	61	7	2	55	0	0	0	2009-03-23	1	47	58	165	0	0	0	115.9	97.4	0.85	0	0	1	1	1	88		1.82	999	999	999	60.9	62.5			0.7	0.7		93.1571	93.1571			999	999		272	93.6		12.5	2
194	172	61	7	1	1	0	0	0	2009-06-22	1	32	70	172	0	0	0	157.2	133.1	0.65	0	0	0		0	88		1.94	999	1.45	1.76	63	63			1.6	1.32		42.334	53.4191			999	5.5		208	999		15	2
195	166	53	6	4	0	0	0	0	2009-11-23	1	21	56	153	0	0	0	85.5	36.3	0.74	0	0	0		0	86		1.59	999	1.99	2.06	54.5	50			1.1	1.11		64.2944	63.5948			999	999		301	162		12.5	2
196	153	41	1	4	0	0	0	0	2009-12-24	1	24	70	173	0	0	0	126.2	105.6	0.8	0	0	0		0	82		1.47	999	1.79	1.85	43	39	39.1		0.9	0.9		82.5239	82.5239			13.5	7.9		999	999		20	2
197	158	45	1	3	15	0	0	0	2009-12-30	1	9	63	161	0	0	0	140.1	<85.6	0.7	0	0	0		0	87		1.61	1.8	1.72	1.79	45.6	43.5			1	0.94		78.4905	84.5874			9.7	8.8		999	999		15	2
198	163	62	1	1	6	0	1	0	2011-01-05	1	42	55	158	0	0	0	159	63	0.54	0	0	0		0	84		1.94	2.03	999	999	61	61.1			0.87	0.82		77.3798	83.12			999	999		169	163		12.5	2
199	171	61	1	4	0	0	1	0	2011-01-10	1	42	70	161	0	1	0	97.5	80.6	0.94	0	0	1	2	1	86		2.55	1.8	1.82	2.1	62.2	56	59.3		1.61	1.41		41.1402	48.2962			15.2	1.6		999	999		15	2.07
200	174	87	1	1	57	0	1	0	2011-01-10	1	40	76	168	0	0	0	120.8	102	0.79	0	0	0		0	87		2.59	2.01	1.72	1.69	87.4	85.5	85.5		1.22	1.27		58.7573	55.9722			3	5.7		999	999		15	2.01
201	168	56	1	4	0	0	1	0	2011-01-12	1	36	82	170	0	0	0	107.6	102.4	0.95	0	0	1	1	1	102		2.53	2.24	999	999	57	54.5	56		1.12	0.92		52.4074	66.478			999	999		184	112		12.5	2.07
202	170	65	6	4	0	0	1	0	2011-01-13	1	47	84	173	0	0	0	193.3	94.5	0.77	0	0	0		0	107		2.04	2.15	999	999	65.8	70.5	64.6		0.76	0.93		104.126	81.5767			8.5	6.7		999	999		15	2
203	168	49	6	4	0	0	1	0	2011-01-20	1	17	73	185	0	0	0	100.6	47	0.85	0	0	0		0	86		2.1	1.87	1.65	1.8	50	49	53.2		0.92	0.92		82.0714	82.0714			2.7	4.8		999	999		15	2
204	175	62	6	2	24	0	1	0	2011-01-24	1	31	53	160	0	0	0	97.6	81	0.74	0	0	0		0	90		2.5	2.03	999	999	64	60.2	55		1.29	1.14		49.7803	57.8046			5.5	10		999	999		15	2
205	175	73	6	1	2	0	1	0	2011-01-24	1	6	60	165	0	0	0	144.4	103.2	0.66	0	0	1	18	0	111		2.61	2.04	999	999	75	73	75.4		1.3	1.17		50.7231	57.6138			3.5	9.2		999	999		15	2
206	169	59	3	1	96	0	1	0	2011-01-26	1	13	72	150	0	0	0	172.2	75.6	0.58	1	3	0		0	94		1.9	1.52	1.34	1.63	61.6	52.5	58.3		0.87	0.86		75.2358	76.2948			3.2	6.5		999	999		15	2
207	170	71	1	1	11	0	1	0	2011-01-31	1	44	64	165	0	0	0	182.2	109.8	0.51	0	0	0		0	83		2.52	1.93	1.49	1.51	70	70			1.04	0.93		63.6892	72.9059			9.6	9.1		999	999		20	2
208	177	85	1	1	11	0	1	0	2011-02-07	1	34	56	170	0	0	0	116.7	61.6	0.82	0	0	1	25	0	93		2.71	1.76	1.6	1.63	84	79.5			1.22	1.11		55.938	62.7076			7.4	11.3		999	999		20	2
209	153	52	3	1	2	0	1	0	2011-02-07	1	22	62	165	0	0	0	115.1	53.9	0.96	0	0	1	1	1	103		2.24	2.1	1.66	1.66	53.7	58.7	50		0.77	1.43		89.6872	42.4323			8	4.9		999	999		20	2.51
210	163	54	1	3	28	0	1	0	2011-02-10	1	10	55	159	0	0	0	117.2	68.8	0.64	0	0	0		0	84		3.49	1.56	1.56	1.83	56.5	50			1.03	1.17		76.8082	65.8402			5.9	11.5		999	999		15	2
211	150	58	6	4	0	0	1	0	2011-02-14	1	38	68	162	0	0	0	111.4	56.4	0.63	0	0	1	1	1	97		2.22	1.77	999	999	57	55	53		0.94	0.99		68.5146	64.3534			6.1	3.8		999	999		20	2
212	167	67	7	2	26	0	1	0	2011-02-16	1	20	53	154	0	1	0	113.6	81.7	0.56	0	0	0		0	88		1.63	1.75	1.85	1.91	70	62.6	72.9		1.25	1.43		60.7804	51.6567			4.4	8.3		999	999		20	2.21
213	152	55	3	1	21	0	1	0	2011-02-23	1	68	72	174	0	0	0	108.4	77.4	0.85	1	3	0		0	95		2.01	999	999	999	54	50.5			0.92	0.76		74.3843	93.7124			14.3	5		999	999		15	2.01
214	163	65	1	1	7	0	1	0	2011-02-24	1	18	84	172	0	0	0	86.5	79.1	1.41	0	0	0		0	77		2.31	2.11	1.73	1.84	65	57			1.11	1.05		64.9479	69.4613			10	12.2		999	999		12.5	2.01
215	170	67	3	1	120	0	1	0	2011-03-02	1	16	62	164	0	0	0	91.8	80.1	0.61	0	0	0		0	82		2.28	1.73	1.41	1.83	68	64.2	62.2		1.04	1.07		65.0456	62.8472			11.5	4.8		999	999		15	2
216	148	50	6	1	1	0	1	0	2011-03-07	1	61	86	180	0	0	0	158.6	125.1	0.9	0	0	0		0	68		2.49	1.93	999	999	47.7	50.5			0.92	1.1		75.4367	60.7797			12.5	4		999	999		15	5.01
217	162	59	3	1	12	0	1	0	2011-03-14	1	17	58	155	0	0	0	126.6	66.7	0.68	1	3	1	3	1	83		2.69	2.19	999	999	60	59.5	63		0.99	0.94		69.0366	73.5006			6.6	4.5		999	999		20	2
218	163	61	3	1	55	0	1	0	2011-03-14	1	31	50	150	0	0	0	107.5	51.7	0.56	0	0	0		0	89		2.41	999	999	999	61	62	64.2		1.23	1.42		54.6159	45.909			999	999		279	153		12.5	2
219	153	56	3	1	65	0	1	0	2011-03-17	1	33	72	168	0	0	0	132.4	78	0.92	1	1	0		0	103		2.15	999	1.43	1.32	55.8	52.5			0.68	0.61		98.79	102.385			5	11.9		999	999		12.5	2.01
220	155	45	1	1	41	0	1	0	2011-03-21	1	23	68	165	0	0	0	115.4	94	1.07	0	0	0		0	95		2.28	999	999	999	43	41	44		0.84	0.95		92.2589	79.5049			999	999		131	69.5		15	1.92
221	179	65	1	1	2	0	1	0	2011-03-21	1	6	70	175	0	0	0	143	81.4	0.94	0	0	0		0	97		2.37	999	999	999	65	60.2	68		1.28	1.13		48.8585	56.8049			9.9	9.4		999	999		12.5	2.01
222	172	75	1	1	5	0	1	0	2011-03-24	2	41	65	165	0	0	0	127.8	122.4	0.75	0	0	0		0	94		2.1	999	1.53	1.65	74	66.5			1.47	1.18		39.3473	51.3212			9.4	8.4		999	999		20	2.01
223	164	45	6	1	1	0	1	0	2011-03-28	1	24	71	176	0	0	0	108.3	59.8	0.86	0	0	0		0	105		2.81	999	1.8	1.73	48	41.5			0.94	0.83		79.9649	92.9492			999	999		152	236		20	2.01
224	157	73	3	2	79	0	1	0	2011-04-07	1	52	68	165	0	0	0	105	54.3	0.62	0	0	0		0	86		2.63	2.04	2.01	999	73	65.7			0.94	0.89		63.4211	67.7537			4.4	8.3		999	999		15	2.01
225	157	46	6	4	0	0	1	0	2011-04-21	1	9	69	171	0	0	0	111.4	91.5	0.82	0	0	0		0	83		2.69	999	1.44	1.73	49	43	47.5		0.85	0.84		85.3764	86.6067			8.4	3.9		999	999		15	2.01
226	168	72	1	4	0	0	1	0	2011-04-27	1	38	66	167	0	1	0	115.9	93.9	0.71	0	0	1	1	1	86		2.27	999	999	999	74	67.5	76		1.64	1.45		35.7034	41.4345			5.3	7.5		999	999		12.5	2.01
227	152	53	1	1	2	0	1	0	2011-05-09	1	67	70	173	0	0	0	118.5	89.8	0.89	0	0	0		0	84		2.51	2.02	999	999	52.4	52	56.2		0.92	0.71		78.6841	107.631			7.5	5.9		999	999		15	2.01
228	168	69	1	2	26	0	1	0	2011-05-11	1	53	68	160	0	0	0	134.2	67.1	0.68	0	0	1	2	1	83		2.92	2.02	999	999	70	61.5	63		1.29	2.31		48.0622	23.7629			6.4	6.2		999	999		12.5	2.01
229	174	75	3	1	120	0	1	0	2011-05-12	1	28	62	163	0	0	0	104.7	62.2	0.67	0	0	0		0	90		2.64	2.13	2.13	1.9	74.2	74	70.23		1.41	1.29		45.9788	51.1989			9.2	5.6		999	999		15	2.01
230	162	59	1	1	204	0	1	0	2011-05-16	1	26	58	164	0	0	0	133.5	79.8	1.02	0	0	0		0	92		2.56	1.63	999	999	60	56.6			0.81	0.97		89.2389	71.7638			10.2	7.5		999	999		12.5	2.01
231	177	69	6	4	0	0	1	0	2011-05-19	1	43	73	158	0	0	0	152.6	114.4	0.53	0	0	0		0	94		2.1	1.73	1.96	1.87	70	62.1			1.42	1.13		48.2228	63.562			999	999		131	109		12.5	2.01
232	156	47	6	1	1	0	1	0	2011-06-13	1	32	70	172	0	0	0	133.5	88.2	0.68	0	0	1	12	1	93		2.31	1.99	1.96	1.8	50	45.5			0.77	0.71		85.3837	94.1827			3.6	4.7		999	999		12.5	2.01
233	155	43	1	1	204	0	1	0	2011-06-15	1	26	45	156	0	0	0	98.5	63.8	0.67	0	0	0		0	84		1.88	1.64	1.41	1.78	42.5	35.7			1.02	0.89		71.9387	84.8297			11.3	8.2		999	999		20	2.01
234	169	58	3	1	2	0	1	0	2011-06-16	2	19	62	157	0	0	1	125.6	100.4	0.63	0	0	0		0	93		2.15	1.68	2.24	2.33	67	51			1.27	1.12		46.6286	54.2809			7.2	9		999	999		15	2.01
235	178	67	3	1	3	0	1	1	2011-06-20	1	15	75	185	0	0	1	123.5	77.3	1.07	1	1	0		0	98		2.38	1.9	999	999	68	61.5	66		1.56	1.29		39.5615	49.7803			11.6	9.1		999	999		15	2.01
236	156	58	1	2	5	0	1	0	2011-06-20	1	43	61	163	0	0	0	91.8	199.1	0.89	0	0	0		0	100		2.32	1.76	999	999	58	54.1			1.24	0.91		47.659	69.2804			9.7	9.4		999	999		15	2.01
237	170	59	1	1	18	0	1	0	2011-06-23	1	23	60	160	0	0	0	109.5	104	0.7	1	1	0		0	87		2.25	1.81	1.71	1.86	58	49.6			0.97	0.88		68.3204	76.856			6.1	8.9		999	999		15	2.01
238	171	64	3	1	15	0	1	0	2011-06-27	1	19	53	148	0	0	0	90.2	61.6	0.73	0	0	0		0	99		2.84	1.97	2	1.78	65	61.3			1.54	1.46		35.9117	38.3041			999	999		114	104		15	2.01
239	168	73	1	1	4	0	1	0	2011-06-29	1	49	61	162	0	0	0	111.8	89.6	0.64	1	1	1	12	1	98		2.63	2.16	1.91	1.86	72.5	68.8			1.8	1.51		30.3722	37.5593			9.5	6.9		999	999		20	2.01
240	180	79	3	1	8	0	1	0	2011-07-06	1	64	95	94	0	0	0	136.5	79.2	0.99	0	0	1	4	1	100		1.91	1.84	1.84	1.9	81	74			1.3	1.53		51.4408	42.2448			999	999		124	112		0	2.01
241	167	62	6	1	72	0	1	0	2011-07-06	1	54	60	148	0	0	0	111.2	59.2	0.63	0	0	0		0	78		2.39	1.69	1.46	1.53	62.4	57.1	56.1		1.46	1.14		44.0819	59.4518			999	999		152	195		15	2.01
242	167	67	3	4	0	0	1	1	2011-07-21	1	38	46	153	0	0	0	81.8	80.9	0.75	0	0	0		0	96		2.13	1.96	999	999	67	65.5	67.2		1.63	1.36		36.2219	45.0877			4.3	4		999	999		15	2.01
243	167	60	3	1	46	0	1	0	2011-07-21	1	60	50	148	0	0	0	116.4	78.8	0.66	0	0	1	1	1	94		2.42	1.97	1.84	1.63	60	55.9			1.47	1.18		41.3305	53.9078			8.2	9.8		999	999		15	2
244	155	61	3	1	3	0	1	0	2011-07-25	1	25	87	175	0	0	0	131.9	141.8	1.1	0	0	1	2	1	96		2.35	2.48	2.08	1.58	60	57.4			0.82	0.77		84.8885	91.5973			11	7.7		999	999		20	2
245	168	75	3	2	16	0	1	0	2011-07-27	1	8	48	160	0	0	0	146	85.3	0.62	0	0	1	1	1	111		2.85	1.97	1.63	1.78	73.6	64			1.37	1.29		46.9425	50.4846			10	6.1		999	999		12.5	1.91
246	150	43	1	1	8	0	1	0	2011-07-28	1	44	78	171	0	0	0	113.1	96.8	1.06	0	0	0		0	86		2.59	1.96	1.75	2.13	42	39.6	43		0.81	0.9		91.1376	80.2374			999	999		185	102		12.5	2
247	156	58	5	1	44	0	1	0	2011-07-28	1	32	58	162	0	0	0	96.3	102.9	0.81	0	0	1	1	1	88		2.56	2.28	2.35	2.32	58.2	62.8	59.3		1.25	1.26		44.9337	44.5029			6.1	3.6		999	999		15	2
248	154	45	6	1	11	0	1	0	2011-08-01	1	27	54	153	0	0	0	101.9	72.8	0.74	1	1	0		0	106		2.34	1.92	1.49	1.65	45	44.7			1.11	1.04		67.2696	72.7815			10.7	7.3		999	999		15	2
249	169	58	6	1	12	0	1	0	2011-08-01	1	47	61	157	0	0	0	126.2	113.9	0.55	0	0	0		0	86		2.32	2.16	999	999	60	55.5			1.06	1.15		69.6428	63.1084			13.9	8.4		999	999		12.5	2.01
250	170	73	6	4	0	0	1	1	2011-08-03	1	26	74	165	0	0	0	144.9	81.4	0.82	0	0	0		0	91		2.38	2.18	2.24	999	72	65.7	70.9		1.02	1.04		63.8424	62.361			999	999		102	90.1		12.5	1.91
251	170	55	6	1	12	0	1	0	2011-08-03	1	17	61	163	0	0	0	111.1	78.5	0.8	0	0	0		0	103		1.87	1.88	1.61	1.87	55	53			1.14	1.13		63.3318	64.0101			5.6	9.8		999	999		12.5	1.91
252	164	51	6	1	21	0	1	0	2011-08-08	1	18	53	156	0	0	0	93.9	51.7	0.77	0	0	0		0	89		2.43	2.32	2.04	2.03	50	52.3			1.22	1.13		58.7561	64.46			9.3	9.1		999	999		15	2.01
253	149	43	6	1	1	0	1	0	2011-08-08	1	44	82	168	0	0	3	229.1	109.7	0.79	0	0	0		0	93		2.38	2.28	1.76	999	44	42.5	46.7		0.55	0.62		110.493	106.222			999	999		117	131		15	2.01
254	161	51	1	1	48	0	1	0	2011-08-11	1	37	78	178	0	0	0	134.4	66.5	0.92	0	0	0		0	87		2.22	1.85	1.48	1.87	55	50	51		0.86	0.99		81.8453	69.0366			10.8	8.4		999	999		20	2.1
255	180	69	7	2	12	0	1	0	2011-08-18	1	44	66	164	0	0	0	138.5	68	0.68	0	0	0		0	102		2.28	2.11	2.3	999	75.7	58.6			1.44	1.43		51.2233	51.6567			8.2	4.5		999	999		15	2.01
256	176	85	6	2	61	0	1	0	2011-08-25	1	34	75	157	0	0	0	129.8	40	0.6	0	0	0		0	85		1.8	1.46	1.56	1.54	87	80.9			1.24	1.6		61.3735	45.0969			9.7	9.3		999	999		20	2.11
257	173	56	3	1	3	0	1	0	2011-08-29	1	36	49	152	0	0	1	104.2	51.6	0.64	0	0	0		0	89		2.38	2.39	1.8	1.81	56	54.8	55.6		1.77	1.64		32.7874	35.9551			999	999		213	199		20	2.11
258	161	45	7	1	20	0	1	0	2011-08-31	1	34	60	165	0	0	0	84.2	72.5	1.04	0	0	0		0	86		1.84	1.9	2.18	999	46	52	48.9		1.07	1.08		61.1046	60.4213			4.5	4.4		999	999		12.5	2
259	157	66	6	2	1	0	1	0	2011-09-01	1	88	64	168	0	0	0	112.7	77.4	0.78	0	0	0		0	76		2.32	2.15	1.9	1.86	66	64.1	64.2		1.21	2.99		51.929	17.3945			11	4.2		999	999		12.5	2.2
260	165	62	1	4	0	0	1	0	2011-09-15	1	41	63	169	0	0	0	115	74.6	0.84	0	0	1	1	1	94		2.41	2.15	2.08	1.96	64.3	58.1	64		1.19	1.01		47.687	58.1449			4	3.2		999	999		12.5	1.91
261	157	53	6	4	0	0	1	0	2011-09-21	1	43	67	173	0	0	0	146.7	88.2	0.84	0	0	0		0	91		2.37	1.88	1.85	999	53	50.2	63		0.85	0.77		79.0277	89.0594			6	5.8		999	999		12.5	1.91
262	158	57	3	1	9	0	1	0	2011-09-21	1	54	43	150	0	0	0	97.1	99.6	0.61	0	0	0		0	85		2.19	2.16	1.7	1.64	57	55.6	58.3		0.9	0.91		69.2341	68.3153			6.7	8.9		999	999		12.5	2
263	172	69	1	1	3	0	1	0	2011-09-30	1	92	85	170	0	1	0	165.3	101.5	1.03	1	1	0		0	83		1.94	1.92	1.77	1.83	68	68.6			1.68	1.93		41.0464	34.7084			10.9	6.8		999	999		20	2
264	156	51	1	1	6	0	1	0	2011-10-05	1	45	78	176	0	0	0	99.9	41.3	0.85	0	0	0		0	84		2.44	2.02	1.63	1.73	52	49			0.65	0.74		112.197	102.38			3.8	4		999	999		10	1.9
265	174	71	7	2	48	0	1	0	2011-10-10	1	17	80	175	0	0	0	159.4	69.6	0.86	0	0	0		0	91		2.24	1.68	999	999	70	63	66.2		1.81			35.9613				6.7	2.9		999	999		15	2
266	166	53	3	1	2	0	1	0	2011-10-10	1	44	78	178	0	0	0	77.4	<106.8	0.97	0	0	0		0	84		2.9	2.11	1.45	2.02	53	53.1	59.8		1.14	1.12		61.146	62.4686			8.6	8.3		999	999		15	2
267	147	53	7	2	38	0	1	0	2011-10-17	1	16	45	158	0	0	0	110.6	62.4	0.66	0	0	1	1	1	92		1.98	1.87	1.83	1.95	52	45.1	44		1	0.95		64.0244	68.1205			4.6	7.3		999	999		20	2
268	162	50	3	1	6	0	1	0	2011-10-19	1	40	64	168	0	0	0	152.5	79	0.72	0	0	0		0	87		2.18	1.8	1.64	1.86	49	44.9	46.4		0.8	0.6		86.2408	106.623			5.4	5.8		999	999		20	2.1
269	152	42	6	1	15	0	1	0	2011-10-20	1	75	77	164	0	0	0	107.2	<110.8	0.9	0	0	0		0	81		2.01	1.71	999	999	41.3	43.6			1.19	1.25		63.6035	59.9312			6.8	4.1		999	999		12.5	2
270	170	61	3	4	0	0	1	0	2011-10-20	1	14	78	172	0	0	0	87.2	55.7	0.86	0	0	0		0	88		1.84	1.85	999	999	62	58	60.6		1.19			49.3927				10.4	11.1		999	999		20	2
271	168	61	1	4	0	0	1	0	2011-10-24	1	14	68	163	0	0	0	108	57.8	0.7	0	0	0		0	79		2.73	999	1.74	1.6	63	58.4			0.92	0.97		86.2079	80.8648			8.5	6.4		999	999		15	2
272	157	45	7	1	60	0	1	0	2011-10-24	1	20	64	164	0	0	0	121.8	95.5	0.74	0	0	0		0	79		2.2	1.98	1.62	1.67	45.3	45.9			0.91	0.91		86.7431	86.7431			8.9	7.6		999	999		20	2
273	164	60	3	2	61	0	1	0	2011-10-26	1	27	64	166	0	0	0	122.2	80	0.81	1	1	0		0	119		1.87	1.74	1.49	999	51.3	51.4	54.8		0.64	0.57		109.644	113.903			6.8	7.5		999	999		15	2
274	166	58	6	3	15	0	1	0	2011-10-26	1	16	62	170	0	0	0	110.5	60.3	0.63	0	0	0		0	94		2.21	1.97	1.85	999	59	53.4	56.4		1.17	1.03		57.2093	66.7396			8.4	6.9		999	999		10	1.9
275	162	54	3	1	6	0	1	1	2011-10-27	1	24	58	184	0	0	0	132.8	98	0.86	0	0	0		0	99		2.11	1.94	1.45	1.75	52	47.6			0.75	0.69		95.8964	104.733			10.7	5.7		999	999		20	2
276	160	66	5	4	0	0	1	0	2011-10-31	1	47	68	179	0	0	0	141.1	86.9	0.75	1	3	1	1	1	83		1.99	2.02	1.92	999	65.6	64	65		0.97	1.05		66.426	60.357			999	999		156	126		10	1.85
277	170	63	6	1	1	0	1	0	2011-10-31	1	63	52	159	0	0	0	100.5	<64.0	0.69	0	0	1	1	1	83		2.26	1.76	1.75	2.03	62.8	57.5	62		1.33	1.32		49.3431	49.7954			8.6	4.8		999	999		10	1
278	162	48	1	4	0	0	1	0	2011-11-02	1	56	80	173	0	0	0	186.5	68.3	0.71	0	0	0		0	96		1.65	1.62	999	999	49	44.6	49.5		0.82	0.97		93.0055	75.9106			5.2	4.6		999	999		15	2
279	176	69	7	4	0	0	1	0	2011-11-07	1	16	64	168	0	0	0	97.5	67.9	0.92	0	0	0		0	75		2.49	1.96	1.8	2.14	67	65.5			1.22	1.03		60.4317	74.1573			999	999		232	205		15	2
280	188	85	6	1	1	0	1	0	2011-11-09	1	27	72	181	0	0	0	111.7	110.2	0.9	0	0	0		0	81		2.27	2.11	1.58	1.73	88	85.3	89		1.44	1.23		45.4574	55.0009			8.9	6.5		999	999		10	1
281	170	73	1	4	0	0	1	0	2011-11-10	1	48	86	170	0	0	0	149.5	<84.0	0.96	0	0	0		0	91		2.87	1.82	1.8	1.8	72.5	70	74		1.14	1.02		56.203	64.2924			11.1	9.7		999	999		10	1
282	167	56	1	1	8	0	1	0	2011-11-10	1	23	59	165	0	0	0	94.7	54.2	1	0	0	0		0	80		2.18	1.66	1.84	2.1	55	53.5	58.9		1.17	1.13		61.8052	64.46			11.6	7.1		999	999		0	3.1
283	160	61	6	4	0	0	1	2	2011-11-14	1	84	80	178	0	0	0	94.3	53.8	0.9	0	0	0		0	89		2.48	1.81	2.07	1.96	60.2	60.6			1.03	0.84		62.2123	79.6054			999	999		111	107		12.5	2
284	152	51	1	1	4	0	1	0	2011-11-16	1	27	57	175	0	0	0	129.6	72.8	0.72	1	1	1	27	0	85		2.08	1.79	1.68	1.79	53.3	50.4	55.1		0.86	0.98		86.5764	73.9292			999	999		223	155		12.5	2
285	173	77	3	1	12	0	1	0	2011-11-21	1	22	57	159	0	0	0	85.6	93.5	0.83	0	0	0		0	76		2.55	2.03	1.96	1.86	77.4	71.1			1.99	1.47		31.1783	44.9655			10.3	7.6		999	999		15	2
286	157	38	1	1	1	0	1	0	2011-11-21	1	29	66	186	0	0	0	139.6	68.9	0.79	0	0	0		0	82		2.25	1.58	1.69	1.52	38	36.1			0.52	0.48		127.721	131.129			5.8	6.7		999	999		15	2
287	171	56	6	1	4	0	1	0	2011-11-23	1	22	65	162	0	0	0	90	<79.9	0.65	0	0	0		0	104		1.7	1.84	1.85	1.53	55	53.1	54		1.48	1.33		47.5091	54.0613			14.4	9		999	999		15	2
288	171	72	3	2	48	0	1	0	2011-11-23	1	50	50	153	0	0	0	95.3	54.2	0.63	0	0	0		0	110		1.72	2.16	1.56	1.69	75.8	63.8			1.17	1.17		56.81	56.81			7.7	6.9		999	999		15	2
289	162	54	7	1	8	0	1	0	2011-11-24	1	25	90	173	0	0	0	151.4	88.2	0.86	1	1	1	36	0	79		2.09	1.8	1.75	999	53	51.6	54.3		0.77	0.85		98.9557	87.8093			5	7		999	999		10	1.9
290	168	57	3	1	10	0	1	0	2011-11-28	1	45	64	165	0	0	0	117.3	85	0.66	0	0	0		0	91		2.5	2.11	1.9	1.84	57	59.2			1.07	1.07		61.1059	61.1059			999	2.9		198	999		20	2
291	158	50	6	1	3	0	1	0	2011-11-28	1	36	73	178	0	0	0	136.2	78	0.82	1	1	1	6	1	117		2.38	1.79	1.61	999	51	48.1	50.2		0.77	0.67		90.3194	102.821			6	2.9		999	999		12.5	2
292	169	71	1	1	14	0	1	0	2011-12-05	1	25	60	179	0	0	0	112.7	61.7	0.99	1	3	1	1	1	95		2.52	1.84	1.73	1.45	73	70.1	70		1.16	1.05		52.0261	58.6859			15.2	8.8		999	999		0	0.8
293	176	81	1	1	36	0	1	0	2011-12-05	1	59	52	160	0	0	0	116.1	101.1	0.58	0	0	0		0	105		2.2	1.92	1.58	1.83	83.7	80.5			1.21	1.15		54.1656	57.6007			999	999		231	260		15	2
294	166	60	6	1	4	0	1	0	2011-12-07	1	35	58	163	0	0	0	73	34.3	0.85	0	0	1	1	1	95		1.85	1.8	1.7	999	64	56.7			0.84	1.47		77.4013	39.3473			5.1	7.3		999	999		15	2
295	169	52	1	1	102	0	1	0	2011-12-08	1	39	64	162	0	0	0	99.2	74.9	0.96	0	0	0		0	69		2.27	1.93	1.47	1.57	52	47.4	44.5		0.94	0.88		76.1295	82.449			16.3	8.2		999	999		10	0.8
296	161	57	6	1	207	0	1	0	2011-12-12	1	41	46	154	0	0	0	92.4	97.6	0.56	0	0	0		0	80		2.42	1.96	1.87	1.9	57	54.3			1.22	1.18		55.938	58.2385			9.4	4.2		999	999		12.5	1.5
297	177	65	1	1	13	0	1	0	2011-12-15	1	6	66	171	0	0	0	124.5	56.4	0.82	0	0	0		0	93		2.08	1.75	1.95	999	68	63.9	69.1		1.21	1.15		57.2967	60.9303			10.3	5.5		999	999		0	0
298	169	48	1	1	8	0	1	2	2011-12-15	1	28	68	182	0	0	0	127.6	<82.6	0.98	0	0	0		0	82		1.75	1.76	1.41	1.62	46	44.5			0.76			109.374				7.6	7.5		999	999		15	2
299	152	52	6	2	84	0	1	0	2011-12-22	1	22	63	172	0	0	0	109.4	<74.6	0.9	0	0	0		0	84		2.97	1.88	999	999	53.7	42.5	40.9		0.73	0.77		101.905	95.5404			7.2	4.2		999	999		15	2
300	183	97	3	1	3	0	1	0	2011-12-23	1	53	54	158	0	0	0	90.4	91.1	0.78	1	1	1	5	1	93		2.25	2.05	999	999	100	96	95		1.33	1.22		54.4424	60.4317			6.3	8.3		999	999		12.5	2
301	168	69	3	1	6	0	1	0	2011-12-23	2	36	92	177	0	0	0	161.2	170.4	1.18	0	0	1	1	1	103		2.31	1.85	999	999	70	66.8	68		1.37	1.43		45.9636	43.6424			999	999		147	98.6		10	2
302	165	55	5	2	12	0	1	0	2011-12-28	1	18	54	166	0	0	0	104	57.2	0.58	0	0	0		0	95		1.87	1.76	1.49	1.55	54.7	50.3			0.77	0.84		96.2139	86.6067			999	999		191	205		15	2
303	169	51	7	1	5	0	0	0	2011-02-23	1	45	76	178	0	0	0	121.1	64.3	1.17	0	0	0		0	69		2.12	1.76	1.78	1.64	52	47			1.03	1.27		76.269	59.2065			5.4	7.5		999	999		20	2
304	170	64	7	1	1	0	0	0	2011-03-09	1	37	52	153	0	1	0	110.3	87	0.71	0	0	0		0	94		2.12	1.97	1.9	1.84	61.7	62.5	59		1.35	1.13		51.6234	64.0101			12	6.1		999	999		20	2
305	158	66	6	1	2	0	0	0	2011-03-10	1	19	70	173	0	0	0	84.8	76.8	0.94	0	0	0		0	93		2.42	999	999	999	68	65	64.5		1.11	0.88		57.2337	75.7822			5.7	5.5		999	999		12.5	2
306	149	37	1	1	2	0	0	0	2011-05-18	1	13	40	145	0	0	0	90.3	54.1	0.63	0	0	0		0	101		2.12	2.03	999	999	37	33.5	37.5		1.42	1.22		51.7311	62.1525			999	999		185	207		10	2
307	173	71	5	4	0	0	0	0	2011-05-19	1	48	70	170	0	0	0	144.4	99.2	0.76	0	0	0		0	94		1.67	1.87	999	999	61	60.5			1.33	1.18		53.3071	61.605			999	999		108	120		12.5	2
308	175	78	1	2	19	0	0	0	2011-05-25	1	30	73	172	0	1	0	139.2	77.1	0.82	0	0	0		0	87		2.16	1.94	1.94	2.08	73.7	64.5			1.82	1.53		37.2604	45.9602			999	999		108	100		12.5	1.9
309	179	65	1	4	0	0	0	0	2011-09-19	1	69	65	156	0	0	0	92.1	103.5	0.73	0	0	0		0	83		1.86	2.08	1.92	1.97	65.2	63.5			1.91	1.78		32.0808	34.9346			999	999		161	126		20	2
310	156	63	1	1	2	0	0	0	2011-11-14	1	15	67	167	0	0	0	147.6	126.5	0.62	1	1	0		0	94		2.2	2.29	1.83	999	65.4	62.7	63.9		0.91	0.93		77.5216	75.5106			5	4.3		999	999		10	2
311	164	54	4	4	0	0	0	0	2011-11-16	1	55	63	169	0	0	0	142.1	66	0.9	0	0	0		0	92		2.04	1.97	1.75	1.81	54	45.7			1.05	1.02		66.5945	68.9697			4.3	5.6		999	999		12.5	1.9
312	182	91	1	4	0	0	0	0	2011-11-17	1	33	74	157	0	0	0	127.3	<110.8	0.69	0	0	1	2	1	108		1.54	2.17	1.69	999	88	81.3	79		1.37	1.34		48.2803	49.5901			8.2	11.9		999	999		60	2
313	173	75	1	4	0	0	0	0	2011-11-30	1	31	65	165	0	0	0	94.9	49.9	0.79	1	1	0		0	88		2.36	1.9	1.7	1.69	75	69.5			1.32	1.36		51.939	50.0979			999	999		115	125		15	2
314	163	50	4	1	12	0	0	0	2011-04-27	1	51	68	166	0	0	0	104.4	60.8	0.92	0	0	0		0	89		2.11	999	999	999	50.5	45.5	47.5		1.41	1.01		42.8589	64.1538			6.9	6.6		999	999		12.5	1.9
315	153	40	1	1	8	0	0	0	2011-05-26	1	43	57	155	0	0	0	100.2	46	0.73	0	0	0		0	82		2.34	1.84	1.52	1.82	40	44	40.5		1.35	1.19		50.9022	59.2889			999	999		574	149		15	2
316	182	83	6	2	3	0	0	0	2011-07-25	1	42	70	170	0	0	0	106.4	62.6	1.06	0	0	0		0	87		2.05	1.62	2.01	2.03	83.3	77.2	79		1.8	1.57		34.7089	40.947			11.2	6		999	999		15	4.7
317	170	75	1	1	5	0	0	0	2011-12-26	1	30	66	159	0	0	0	147.8	56.7	0.66	0	0	0		0	75		2.42	1.86	999	999	78	75	74		1.47	1.51		43.4136	42.0271			999	999		193	135		15	2
318	159	42	7	1	24	0	0	0	2010-01-07	1	34	70	168	0	0	0	153.3	77.1	0.78	0	0	0		0	109		1.96	999	999	999	42	40.8	40.5		1.2	1.17		61.6503	63.5665			6.6	4.6		999	999		15	2
319	161	45	1	4	0	0	0	0	2010-01-14	1	61	71	175	0	0	0	125.4	78.2	0.95	0	0	0		0	74		2.63	999	2.01	2.21	44.6	41.6			0.9	0.96		87.9096	81.3111			10.3	12.9		999	999		15	2
320	158	45	7	1	29	0	0	0	2010-02-10	1	66	60	172	0	0	0	115.1	54.6	0.86	0	0	0		0	77		2.14	999	999	999	46	41.5			0.78	0.81		98.1107	93.7347			8	6		999	999		20	2
321	159	52	7	1	19	0	0	0	2010-03-04	2	15	77	175	0	0	0	146.3	95.5	0.8	0	0	0		0	82		1.51	999	1.6	1.76	53.5	47.7			1	1.15		72.1453	60.9291			8.8	6.6		999	999		20	2
322	159	57	1	4	0	0	0	0	2010-03-15	1	32	70	169	0	0	0	168.1	103	0.8	0	0	0		0	86		1.8	999	999	999	59	57.5	59		1	1		62.6905	62.6905			5.7	5.8		999	999		15	2
323	161	44	5	3	72	0	0	0	2010-03-24	1	36	75	162	1	0	0	115.5	<142.4	0.72	0	0	0		0	66		1.86	1.9	2.12	2.36	43.4	48.9			1.3	1.94		56.3583	34.7347			999	999		207	153		15	2
324	178	86	5	1	34	0	0	0	2010-06-09	1	38	74	170	0	0	0	112.8	87.7	0.98	0	0	0		0	76		2.21	999	999	999	84	84.4			1.7	1.68		39.6195	40.1904			11.6	12.4		999	999		12.5	1.45
325	152	53	6	1	2	0	0	0	2010-07-07	1	7	52	157	0	0	0	80.5	57	0.61	0	0	0		0	82		2.65	2.07	999	999	54.7	56.5	55.9		1	0.8		59.6813	78.1632			999	999		198	191		12.5	2
326	167	56	6	1	7	0	0	0	2010-08-12	1	53	53	153	0	0	0	71.6	176.6	0.76	1	1	0		0	84		1.86	1.57	999	999	53	53			1.4	1.25		51.1677	58.6814			999	999		179	141		15	2
327	158	66	6	1	14	0	0	0	2010-10-25	1	18	58	165	0	0	0	132.1	81.9	1.1	0	0	1	3	1	94		2.58	2.54	999	999	68	69.4	71		1			76.8537				3.4	8.5		999	999		20	5.55
328	155	52	6	3	22	0	0	0	2010-01-27	1	37	56	159	0	0	0	99.5	<105.6	0.75	0	0	0		0	90		1.76	1.73	999	999	48	46.9			0.8	0.78		103.522	106.74			6.9	10.3		999	999		12.5	2
329	168	56	7	4	0	0	0	0	2009-02-02	1	19	51	155	0	0	0	72.6	45.6	0.72	0	0	0		0	86		2.17	999	2.02	1.89	56	54			1			74.7243				8.5	12.3		999	999		20	2
330	160	53	6	4	0	0	0	0	2009-02-23	1	28	70	170	0	0	0	137	111.2	0.94	0	0	0		0	94		1.79	1.56	2.13	2.23	54	55			1.2	1.16		55.0964	57.4015			999	999		99.1	70.5		0	1.2
331	161	51	7	1	5	0	0	0	2009-05-18	1	11	52	157	0	0	0	104	<55.2	0.77	0	0	0		0	83		1.76	999	999	999	51	48.9	53		0.8			91.8691				5.5	7.5		999	999		15	2
332	172	80	6	1	9	0	0	0	2009-05-20	1	24	98	177	0	0	0	시행안함	시행안함	시행안함	1	1	0		0	110		1.83	999	999	999	82	83.2			1.3	1.35		53.2796	50.9032			10.6	7.5		999	999		12.5	2
333	173	67	7	1	16	0	0	0	2009-08-10	1	31	70	165	0	0	0	113.5	69.6	0.84	0	0	0		0	91		1.98	999	999	999	65.5	64.5	66		1.3	1.2		50.0155	55.0975			10.2	7.4		999	999		15	2
334	151	47	4	1	51	0	0	0	2009-04-01	1	38	68	154	0	1	0	144.5	82.3	0.53	0	0	1	1	1	91		1.68	999	999	999	46	44			0.7	0.83		102.065	83.068			6.7	10.8		999	999		12.5	2
335	160	50	1	1	5	0	0	0	2009-04-16	2	71	72	170	0	0	0	94.9	110.9	1.24	0	0	1	1	1	105		1.75	999	999	999	50	49.6	49.1		1.2	1.19		53.1959	53.7368			12.3	12.1		999	999		12.5	1.95
336	170	59	1	1	1	0	0	0	2009-07-13	1	150	63	166	0	0	0	82.3	89.7	1.24	0	0	1	1	1	104		2.11	999	999	999	59	58	61.8		1.6	1.69		37.3058	34.9174			999	999		223	225		20	2
337	153	53	6	1	108	0	1	0	2009-11-16	1	40	60	161	0	0	0	125.6	75.2	0.59	0	0	0		0	98		1.89	2.36	999	999	55	53.2			0.8	0.8		83.8513	83.8513			999	999		226	102		15	2
338	152	51	1	1	30	0	1	0	2011-06-23	1	36	69	170	0	0	0	86.1	69.6	1.01	0	0	0		0	80		2.71	1.81	1.71	999	50.1	50	50.8		0.98			68.4317				6.2	9.1		999	999		15	2
339	164	63	1	4	0	0	0	0	2011-01-05	2	25	65	165	0	0	0	93.8	86.1	0.97	0	0	0		0	86		2.38	1.64	999	999	62.6	58.5	69		1.46	1.36		48.9804	53.3674			6.5	6.1		999	999		15	2
340	162	53	1	1	13	0	0	0	2011-01-19	1	26	58	170	0	0	0	106.5	72.5	0.9	0	0	0		0	82		2.23	2.07	1.99	1.47	54.5	52	53.3		1.07	0.81		61.1046	85.5541			3.4	11.8		999	999		20	2
341	170	56	6	4	0	0	0	0	2011-02-16	2	38	80	184	0	0	0	89.4	85	0.97	0	0	0		0	98		2.05	2.15	999	999	56.3	49.5			1.28	1.2		56.2284	60.7914			2.9	6.8		999	999		0	1.45
342	173	81	4	1	96	0	0	0	2011-06-02	1	64	78	185	0	0	0	116.9	96.4	1.1	0	0	0		0	90		2.52	2.08	1.84	2.38	79	80			1.35	1.18		44.8571	52.7837			10.3	7.8		999	999		12.5	2
343	157	44	6	1	156	0	0	1	2011-07-13	1	32	60	165	0	0	0	92.4	71.4	1	0	0	0		0	76		1.94	1.47	2.72	1.67	46	49			1.54	1.69		41.3278	36.9351			4.6	1.5		999	999		30	3.3
344	167	69	6	1	252	0	0	1	2011-07-27	1	21	57	163	0	0	0	91.5	55.4	0.67	1	1	0		0	85		1.91	1.81	1.86	1.56	66.4	65.5			0.99	1.24		71.5059	54.4651			6.5	7.8		999	999		15	2
345	160	45	7	1	7	0	0	0	2011-08-25	1	126	53	164	0	0	0	117.9	72.5	0.57	0	0	0		0	84		2.25	1.93	2.11	1.69	44	44.5			0.79	1.11		97.2923	64.4932			999	7.1		225	999		20	2
346	159	70	6	1	17	0	0	0	2011-09-07	1	21	61	177	0	0	0	90.1	50.2	0.86	0	0	1	5	1	94		1.99	1.82	1.54	1.52	70	65.3			0.83	0.81		77.433	79.7505			11.5	6.7		999	999		15	2
347	157	47	6	4	0	0	0	0	2011-10-13	1	20	70	175	0	0	0	91.5	143	0.96	0	0	0		0	98		1.77	1.76	1.87	1.82	45.8	45.3			1.39	1.19		50.8931	61.4083			5.4	5.6		999	999		15	2
348	156	53	6	1	18	0	0	0	2011-10-17	1	23	56	170	0	0	0	130.3	<94.0	0.69	0	0	0		0	90		2.47	1.94	2.04	1.84	52	56.1	62.7		0.78	0.8		92.7493	89.9533			4.7	5.9		999	999		15	2.8
349	168	64	7	1	1	0	0	0	2011-10-17	1	88	90	186	0	0	0	183.9	119	0.85	0	0	1	4	1	88		2.3	1.69	999	999	66	65.8			0.81	1.73		76.998	30.7638			7.8	9.9		999	999		15	2
350	154	43	1	1	4	0	0	0	2011-12-07	1	38	55	144	0	1	0	120.7	87	0.53	1	1	0		0	89		2.27	1.65	1.83	1.8	43	41.9			1.08	0.94		63.914	75.5951			5.4	5.9		999	999		12.5	1.55
351	167	65	1	1	99	0	0	0	2009-05-11	1	57	53	160	0	0	0	99.9	86.6	1.05	0	0	0		0	76		2.23	999	1.67	999	64	69	66		2.3	2.65		27.1076	22.841			9.1	9.5		999	999		20	2
352	158	65	7	2	34	0	1	0	2009-08-13	1	49	76	172	0	0	0	121.4	71.3	1.02	0	0	0		0	91		2.93	999	999	999	63	63.5	58		2.1	1.56		25.5641	36.6189			6.7	9.5		999	999		15	2
353	159	52	6	1	15.3333	0	0	0	2012-01-04	1	48	61	155	0	0	0	106.5	66.3	0.76	0	0	0		0	87		2.07	1.82	999	999	54	51.3	58.1		0.75	0.72		97.4199	102.349			7.7	7.5		999	999		15	2
354	152	63	1	2	15.3667	0	1	0	2012-01-05	1	36	61	173	0	0	0	118.9	55	0.94	0	0	0		0	95		2.01	1.77	999	999	58	58.2	64.9		0.78	0.75		97.0161	101.727			18.9	4.9		999	999		20	2
355	155	43	1	1	2.26667	0	1	2	2012-01-09	1	17	76	182	0	0	0	130.7	67.3	1.05	0	0	0		0	103		2.19	2.01	999	999	45	44.3	39		0.9	0.75		74.3266	92.6562			999	999		184	326		15	2
356	153	38	1	4	0	0	1	0	2012-01-16	1	20	88	173	0	0	0	158.8	72.5	0.84	0	0	1	36	0	96		1.59	1.82	999	999	38.3	36.3	40		0.9	1.64		81.721	39.561			6	6.8		999	999		15	2
357	161	52	7	1	3.76667	0	1	0	2012-01-19	1	31	48	154	0	0	0	93.5	70.7	0.62	0	0	0		0	91		2.05	2.01	1.62	1.54	53	55.9			0.94	0.87		80.5023	88.3977			8.4	6.1		999	999		15	2.1
358	160	48	1	1	21.1333	0	1	0	2012-01-25	1	39	60	172	0	0	0	90.2	90.1	1.14	0	0	0		0	94		2.6	2.14	2.07	2.15	48.6	45.7			0.96			74.7293				3.4	2.4		999	999		15	1.8
359	169	52	1	2	6.93333	0	1	0	2012-01-25	1	30	62	176	0	0	0	86	59.8	0.78	0	0	0		0	88		2.58	2.15	1.75	1.77	55	49.9			0.71	0.55		113.87	125.405			6.1	7.7		999	999		12.5	2
360	168	66	7	4	0	0	1	0	2012-01-26	1	31	72	167	0	0	0	109	63	0.87	0	0	0		0	94		2.2	1.86	1.58	1.69	67	64.6			1.16	1.1		60.9926	65.0374			9.4	10		999	999		15	1.9
361	168	68	6	1	37.3333	0	1	0	2012-01-26	1	23	71	165	0	0	0	129.6	113.9	0.76	0	0	0		0	83		2.16	999	999	999	68	62.7	59		1.14	1.06		50.4083	55.0434			11.1	7.4		999	999		10	2
362	172	63	1	1	8.1	0	1	0	2012-01-30	1	37	76	178	0	0	0	91.8	117.5	0.85	0	0	0		0	70		2.48	2.22	1.87	1.69	63.8	57.5	68		1.3	1.12		51.7217	61.9335			8.7	5.4		999	999		15	2
363	178	69	1	1	41.5333	0	1	0	2012-01-30	1	92	58	158	0	0	0	127.5	92.4	0.65	0	0	1	3	1	85		2.36	1.68	1.74	1.89	69	68.1	66.1		1.34	1.21		48.1215	54.4405			16	9.8		999	999		0	0.7
364	174	67	1	1	0.633333	0	1	0	2012-02-06	1	17	63	165	0	0	0	145.9	79	0.65	0	0	0		0	93		2.8	1.94	1.42	1.63	68	65.5			1.07	0.94		58.2254	68.0966			10.4	8.2		999	999		20	2
365	165	76	3	1	50.1333	0	1	0	2012-02-13	1	33	66	176	0	0	0	115.3	205.6	0.93	0	0	1	2	1	95		2.53	2.14	1.45	1.71	76	75.5	74.3		0.93	0.87		69.7331	75.5885			12.7	10.2		999	999		0	0.7
366	163	56	1	1	20.7333	0	1	1	2012-02-13	1	68	49	163	0	0	0	103	68.3	0.81	0	0	0		0	79		2.26	1.93	2.01	999	58	55.1	57.6		1.46	1.38		42.7839	45.8004			999	999		156	79.8		15	2
367	169	103	1	2	14.9667	0	0	0	2012-02-15	1	78	86	180	0	0	0	167.4	84.6	0.91	0	0	0		0	91		3.07	1.84	1.57	1.72	103	94.3			1.41	1.28		50.8692	57.18			11.7	11		999	999		15	2.1
368	163	56	1	4	0	0	1	0	2012-02-16	1	70	89	171	0	0	0	176.2	141.1	0.77	1	1	0		0	76		2.01	1.79	1.92	1.75	57	55.4	56.6		0.94	0.87		71.6059	78.6287			11.1	8.8		999	999		0	0
369	168	59	6	1	2.56667	0	0	0	2012-02-16	1	33	58	168	0	0	0	123.6	81.9	0.78	0	0	0		0	85		2.08	2.22	2.13	1.59	60	55	59.9		1.17	1.28		49.2311	44.1631			3.5	7.2		999	999		12.5	2.1
370	171	64	6	2	26	0	1	0	2012-02-20	1	41	61	160	0	0	0	112.2	76.8	74	0	0	0		0	87		2.08	1.87	1.72	1.86	65	56			1.04	0.99		64.4698	68.4269			8.2	5.6		999	999		15	2.2
371	162	46	7	4	0	0	1	0	2012-02-20	2	57	75	175	0	0	0	129.3	76	0.92	0	0	0		0	77		2.53	1.65	1.93	1.81	45.5	47			0.7	0.58		108.183	115.088			6.5	4		999	999		0	0.95
372	166	53	7	1	13.9	0	1	0	2012-02-22	1	45	60	159	0	0	0	107.9	50.4	0.7	0	0	0		0	90		1.87	2.03	1.85	999	56	50.5	55.4		1.63	1.36		42.4867	52.8858			5.8	5		999	999		17.5	2
373	168	72	7	2	11.9667	0	1	0	2012-02-23	1	57	66	165	0	0	0	128.7	63.7	0.68	0	0	0		0	87		2.2	1.97	2.03	999	74	69	65		1.26	1.21		49.1616	51.6281			8.2	2.3		999	999		15	2.1
374	167	56	3	1	6.86667	0	1	0	2012-02-23	1	7	67	187	0	0	0	121.8	106	0.93	0	0	0		0	98		2.29	1.84	999	999	57.5	53.9	55.4		0.64	0.58		104.208	107.638			4.2	6.6		999	999		15	2.2
375	167	64	3	3	100.333	0	1	0	2012-02-27	1	58	54	163	0	0	0	88.3	68.9	0.82	0	0	1	5	1	86		2.64	2.37	1.53	999	65	59.9	59.4		0.85	2.45		78.8698	21.9319			8.7	3.2		999	999		12.5	2.2
376	167	54	1	2	26.3	0	1	0	2012-02-29	2	31	62	164	0	0	0	112.3	97.5	0.6	0	0	0		0	98		2.42	2.18	1.59	1.95	55	49	52		1.04	1.09		62.9301	59.457			9	9.5		999	999		12.5	2.1
377	160	66	3	1	21.2667	0	1	0	2012-02-29	1	43	73	169	0	1	0	148	108	0.81	0	0	0		0	101		2.24	1.97	1.62	1.8	68	66.2			0.99	1		63.5938	62.8257			13.7	4.6		999	999		15	1.9
378	171	63	3	1	50.8333	0	1	0	2012-03-05	1	58	54	155	0	0	0	88.3	39.5	0.64	0	0	0		0	76		2.2	1.94	999	999	63	61.9	70		1.64	1.78		35.1633	31.8477			9.2	5.3		999	999		12.5	1.9
379	174	68	1	1	120.867	0	1	1	2012-03-05	1	23	73	168	0	0	0	191.8	162.4	0.63	0	0	0		0	81		2.24	1.86	999	999	68	65	67.6		0.93	0.8		74.3083	89.1451			999	999		130	228		12.5	1.9
380	158	57	1	4	0	0	1	0	2012-03-07	1	19	70	171	0	0	0	132.6	79.8	0.84	0	0	0		0	91		1.83	1.97	2.05	999	49	53.8			0.9	0.97		77.1393	70.4609			4.1	7.1		999	999		15	2
381	165	54	7	4	0	0	1	0	2012-03-08	2	31	82	184	0	0	0	133.8	66.4	0.92	0	0	0		0	82		1.99	1.92	1.65	1.55	52.6	49.1			0.87	0.9		82.6919	79.3712			9.1	3.4		999	999		20	1.9
382	167	68	4	1	3.4	0	1	0	2012-03-12	1	79	69	167	0	0	0	75.8	97.6	0.59	0	0	0		0	96		2.31	1.77	1.81	999	68	58.2			1.09	0.98		53.3371	60.6576			999	999		173	224		15	2
383	172	81	7	1	17.6	0	1	0	2012-03-12	1	74	62	150	0	0	0	13	60	0.53	0	0	0		0	86		2.72	2.14	1.75	1.85	82	76.5	70.8		1.09			53.0045				7.3	8.6		999	999		12.5	1.1
384	161	55	6	1	18.4	0	1	0	2012-03-14	1	58	69	160	0	0	0	115.2	73.7	0.95	0	0	0		0	86		2.22	2.05	1.92	1.94	54.5	51.9	54.9		1.37	1.26		45.6129	50.4702			12.3	4.3		999	999		12.5	2
385	147	49	6	1	0.8	0	1	0	2012-03-15	1	54	80	162	0	0	0	121.4	117.2	1.13	0	0	0		0	83		2.17	2.07	999	999	48	46.1	50.8		0.97	1.06		68.6221	61.6419			999	999		395	311		10	1.8
386	158	57	6	1	14.7667	0	1	0	2012-03-19	1	38	59	162	0	0	0	116	103.7	0.95	0	0	0		0	82		2.49	2.03	1.73	1.51	57.4	52.8	51		1.14	1.33		57.5593	47.7723			9.6	17.6		999	999		10	1.1
387	154	47	7	1	5.66667	0	1	0	2012-03-19	1	29	72	169	0	0	0	149.1	61.6	0.8	0	0	0		0	81		2.6	1.85	1.68	1.62	47.8	46.4	63.4		0.81	0.71		83.7765	98.2447			6.5	6.7		999	999		15	2
388	156	50	1	1	1.76667	0	1	0	2012-03-21	1	21	70	177	0	0	0	121.6	65.3	1.01	0	0	0		0	96		2.3	1.91	1.52	1.43	48.6	49			0.95	0.98		77.2441	74.3945			14.7	6.8		999	999		20	2
389	154	50	3	1	62.4333	0	1	0	2012-03-21	1	25	68	168	0	0	0	102.5	52	1.02	0	0	0		0	91		2.25	1.91	999	999	50	52	53.6		0.92	0.76		66.7767	84.1281			999	999		227	180		12.5	2
390	155	43	3	3	87.9	0	1	0	2012-03-22	1	49	79	173	0	0	0	119.3	75.6	0.88	0	0	0		0	76		2.21	1.82	999	999	44	41.6			0.65	0.57		113.364	118.37			7	6.1		999	999		12.5	1.9
391	167	64	4	1	3.3	0	0	0	2012-03-22	1	39	47	171	0	0	0	95.4	81.8	0.69	0	0	0		0	99		2.11	1.53	1.5	1.28	66	58.1	67.4		0.98	0.86		66.4794	77.8521			7.8	7.5		999	999		15	2
392	170	70	3	2	1.86667	0	1	0	2012-03-28	1	202	54	150	0	0	0	87.4	91.7	7	0	0	1	1	1	83		2.08	2.07	1.71	1.9	71	64.3	65.1		1.2	1.13		47.5032	51.0836			7.7	6.8		999	999		12.5	2
393	157	59	1	4	0	0	1	0	2012-04-02	1	16	91	180	0	0	0	156.8	103	0.95	0	0	0		0	88		2.1	2.5	1.51	1.52	59	55.6	63.3		0.63	0.81		116.441	94.2793			6.6	9.7		999	999		15	2
394	157	66	3	1	14.2	0	1	0	2012-04-02	1	36	57	169	0	0	0	124.6	111.2	0.73	0	0	0		0	103		2.16	1.96	999	999	66	62.8	67.9		1.08	0.93		56.3009	67.4573			999	999		194	237		17.5	2
395	164	54	1	2	3.13333	0	1	0	2012-04-04	1	19	69	176	0	0	0	157.8	71	0.93	0	0	0		0	86		2.17	1.81	1.44	999	58	52.3			0.9	0.83		86.6232	95.5318			10.8	7.4		999	999		12.5	2
396	161	47	6	1	9.3	0	1	0	2012-04-05	1	27	57	157	0	0	0	97.6	44.8	0.62	0	0	0		0	89		1.86	1.69	1.73	1.78	48	47.7	48.2		1.01	0.95		65.403	70.4294			6.7	8.4		999	999		15	2
397	151	46	6	4	0	0	1	0	2012-04-09	1	39	76	176	0	1	0	119.1	52	1	0	0	0		0	75		2.07	1.93	999	999	48	45.5	51.4		0.79	0.75		90.1703	96.0165			7.6	3.5		999	999		15	2
398	164	57	6	1	9.66667	0	1	0	2012-04-16	1	45	62	160	0	0	0	137.1	91.2	0.62	0	0	0		0	87		1.96	2.01	1.7	1.76	56	53.9	54.7		1.15	1.29		61.7413	53.7349			999	999		108	82.9		15	2
399	165	59	6	1	87.7667	0	1	0	2012-04-18	1	68	65	160	0	1	0	121.4	84	0.86	0	0	1	1	1	97		2.18	2.39	1.51	1.82	60	53.5			0.83	0.86		81.2592	77.8447			7.1	8.5		999	999		20	2
400	163	52	1	1	11.9	0	0	0	2012-04-18	1	33	62	164	0	0	0	93.4	87.2	1.03	0	0	0		0	99		1.99	2.16	1.89	1.64	54	52.4	53.4		1.14	1.22		66.5443	61.3055			8.4	4.2		999	999		15	2
401	147	56	6	4	0	0	0	0	2012-04-19	1	24	58	149	0	0	0	98.8	121.8	0.73	0	0	1	1	1	105		2.01	2.13	1.98	2.1	56	54.1	54.5		0.86	1.05		74.7728	58.74			999	999		463	85.5		12.5	1.9
402	161	53	1	4	0	0	1	1	2012-04-23	1	28	92	177	0	1	0	140.1	117.2	0.82	0	0	0		0	96		1.88	2.15	1.82	1.99	48	50.3			0.91	0.81		83.8137	96.4801			8.3	6.8		999	999		20	2
403	166	62	1	4	0	0	1	0	2012-04-23	1	41	43	151	0	0	0	94	45.6	0.69	1	1	0		0	89		2.27	1.84	1.85	1.87	61.5	57.2	56.9		0.87	0.97		77.0751	67.575			999	999		151	116		12.5	2
404	177	92	1	4	0	0	1	1	2012-04-23	1	90	73	163	0	0	0	124	68.4	0.76	0	0	0		0	101		2.03	2.01	999	999	92	84.1	83.5		1.35	1.37		45.2926	44.4944			999	999		186	98.1		25	2
405	159	62	1	4	0	0	1	0	2012-04-25	1	18	60	172	0	0	0	115.4	72.7	1.03	1	3	0		0	90		2.04	2.13	1.72	999	60.5	59.9	64.4		0.75	0.84		85.2676	74.3497			6.9	7.3		999	999		15	2
406	165	55	1	4	0	0	1	0	2012-04-26	1	14	53	161	0	0	0	112.9	63	0.68	0	0	0		0	69		2.2	2.13	1.85	999	55	52.5	54.8		1.01	0.96		64.5663	68.6538			14.2	8.7		999	999		15	2
407	170	67	4	4	0	0	1	0	2012-04-26	1	38	63	157	0	0	0	121.9	51.8	0.59	0	0	0		0	81		2.01	1.94	1.91	2.02	72	64.4	68.8		1.45	1.5		42.0264	40.3387			7	6.1		999	999		15	1.9
408	171	60	6	1	11.1333	0	1	0	2012-04-30	1	55	46	163	0	0	0	93.5	87.4	0.61	0	0	0		0	102		2.33	1.99	1.79	1.74	59	54.9	55.5		1.24	1.04		46.6239	57.6716			8.3	7.8		999	999		20	2
409	164	65	6	4	0	0	1	0	2012-04-30	1	18	66	164	0	0	0	120.4	54.4	0.65	0	0	0		0	105		1.91	2.04	2.18	999	64	62.8	67.4		1.25			49.9028				999	999		147	155		15	2
410	164	61	4	1	108	0	1	0	2009-02-12	1	48	74	159	0	0	0	96.7	<66.4	0.75	0	0	0		0	80		1.45	1.71	1.78	1.9	58	56.9	57.4		2.8	2.4		20.0608	24.1706			999	999		365	241		15	2
411	173	98	1	1	1	0	1	0	2009-08-17	1	85	76	170	0	0	0	129.9	72.9	0.88	1	1	1	24	0	79		2.31	999	1.79	1.79	98	90	87		1.5	2.5		45.131	24.3366			11.5	8.8		999	999		20	2.3
412	181	69	1	1	33	0	1	0	2010-11-03	1	15	65	165	0	1	0	118.2	106.4	0.77	0	0	0		0	90		2.8	2.04	1.79	2.57	70	65.4	67.2		2.7	4.7		23.4561	12.0008			6.2	999		999	154		12.5	2
413	165	63	3	4	0	0	1	0	2009-10-08	1	38	56	150	0	0	0	81.8	89.9	0.63	1	1	0		0	93		1.79	2.09	999	999	61	60.8			2.5	2.06		21.5972	27.2924			12.1	999		999	145		15	2
414	169	68	5	1	24	0	1	0	2009-11-04	1	22	68	160	0	0	0	89.4	68.9	0.79	0	0	0		0	94		1.92	2.31	999	999	70.9	66.6			1.9	1.98		30.7359	29.2409			10.4	5.8		999	999		12.5	2
415	164	51	1	1	1	0	1	0	2009-02-19	1	23	76	173	0	0	0	95.5	57.8	0.72	0	0	0		0	80		1.74	999	1.7	1.98	51	50	50		2.3	2		26.356	31.2078			13.9	7.7		999	999		20	2.1
416	160	55	6	1	15.5667	0	1	0	2012-04-12	1	36	62	159	0	0	0	129.7	80.8	0.59	0	0	0		0	87		2.37	2.47	2.11	2.04	58	50.7			2.7	3.81		18.0875	11.9278			999	999		163	190		12.5	2
417	174	75	6	1	3.53333	0	1	0	2012-04-16	1	42	48	153	0	0	0	88.6	78.3	0.73	0	0	0		0	68		2.59	2.2	1.83	2.08	72.7	66.7	65.7		2.13	2.37		28.9205	25.4183			9.8	8.6		999	999		10	1
418	180	77	6	1	5	0	1	0	2011-03-07	1	49	80	170	0	1	0	96.4	115.6	1.29	0	0	1	1	1	84		2.54	999	999	999	74	74.2			2.15	2.46		29.0002	24.6421			5.4	8		999	999		12.5	2
[truncated: 15 more columns]
